# Supplementary material for: Maintenance and dissemination of avian-origin influenza A virus within the northern Atlantic Flyway of North America
Source: PLoS Pathog. 2022 Jun 6;18(6):e1010605. doi: 10.1371/journal.ppat.1010605 (PMC9203021; doi:10.1371/journal.ppat.1010605)
Supplement: S1 File — Tab 1: The number of gene segments that are >99% similar between two influenza A virus isolates. Tabs 2 through 9: Percent similarity between gene segments for PB2, PB1, PA, HA, NP, NA, M, and NS gene segments. (XLSX) [file ppat.1010605.s003.xlsx]

## Sheet: # gene segements > 99% similar
The number of gene segments that are >99% similar between two influenza A virus isolates.
	001A/mallard/Maine/UGAI15-7606/2015(H4N6)	002A/blue-winged_teal/Maine/UGAI15-7615/2015(H4N6)	003A/blue-winged_teal/Maine/UGAI15-7616/2015(H4N6)	004A/blue-winged_teal/Maine/UGAI15-7617/2015(H4N6)	005A/mallard/Maine/UGAI15-7648/2015(H3N8)	006A/mallard/Maine/UGAI15-7667/2015(H3N8)	007A/mallard/Maine/UGAI15-7670/2015(H3N8)	008A/mallard/Maine/UGAI15-7687/2015(H3N2)	009A/mallard/Maine/UGAI15-7688/2015(H3N2)	010A/mallard/Maine/UGAI15-7689/2015(H3N2)	011A/mallard/Maine/UGAI15-7690/2015(H3N2)	012A/mallard/Maine/UGAI15-7692/2015(H3N2)	013A/American_black_duck/Maine/UGAI15-7694/2015(H3N2)	014A/mallard/Maine/UGAI15-7722/2015(H10N3)	015A/mallard/Maine/UGAI15-7790/2015(H3N2)	016A/American_black_duck/Maine/UGAI15-7795/2015(H3N2)	017A/Mallard/Maine/AH0063771S.8.017A/2015(H11N1)	018A/mallard/Maryland/UGAI15-7850/2015(H4N6)	019A/mallard/Maryland/UGAI15-7863/2015(H4N6)	020A/mallard_x_black_duck/Maryland/UGAI15-7873/2015(H11N2)	021A/mallard/Maryland/UGAI15-7876/2015(H11N2)	022A/American_black_duck/Maryland/UGAI15-7883/2015(H1N1)	023A/mallard/Maryland/UGAI15-7889/2015(H11N2)	024A/mallard/Maryland/UGAI15-7902/2015(H6N2)	025A/mallard/Maryland/UGAI15-7931/2015(H4N9)	026A/American_black_duck/Maryland/UGAI15-7932/2015(H4N9)	027A/mallard/Maryland/UGAI15-7965/2015(H6N2)	028A/mallard/Maryland/UGAI15-8190/2015(H4N6)	029A/American_black_duck/Maryland/UGAI15-8195/2015(H4N6)	030A/mallard/Maryland/UGAI15-8423/2015(H3N1)	031A/American_black_duck/Maine/UGAI16-5397/2016(H3N8)	032A/mallard/Maine/UGAI16-5404/2016(H3N2)	033A/mallard/Maine/UGAI16-5406/2016(H3N8)	034A/mallard/Maine/UGAI16-5416/2016(H4N6)	035A/mallard/Maine/UGAI16-5418/2016(H3N8)	036A/mallard/Maine/UGAI16-5420/2016(H4N6)	037A/mallard/Maine/UGAI16-5421/2016(H4N6)	038A/mallard/Maine/UGAI16-5424/2016(H4N6)	039A/mallard/Maine/UGAI16-5426/2016(H4N6)	040A/mallard/Maine/UGAI16-5427/2016(H4N6)	041A/mallard/Maine/UGAI16-5428/2016(H11N1)	042A/mallard/Maine/UGAI16-5429/2016(H4N6)	043A/American_black_duck/Maine/UGAI16-5431/2016(H4N6)	044A/American_black_duck/Maine/UGAI16-5433/2016(H3N8)	045A/mallard/Maine/UGAI16-5445/2016(H3N8)	046A/mallard/Maine/UGAI16-5448/2016(H4N6)	047A/American_black_duck/Maine/UGAI16-5451/2016(H4N6)	048A/American_black_duck/Maine/UGAI16-5454/2016(H4N6)	049A/mallard/Maine/UGAI16-5460/2016(H4N6)
001A/mallard/Maine/UGAI15-7606/2015(H4N6)		8	8	8	0	0	0	0	0	0	0	0	0	1	0	0	0	0	0	0	0	0	0	0	0	0	0	0	0	1	0	0	0	2	0	0	0	1	0	0	1	0	0	0	0	1	2	1	0
002A/blue-winged_teal/Maine/UGAI15-7615/2015(H4N6)	8		8	8	0	0	0	0	0	0	0	0	0	1	0	0	1	0	0	0	0	0	0	0	0	0	0	0	0	1	0	0	0	2	0	0	0	2	0	0	1	0	0	0	0	1	2	1	0
003A/blue-winged_teal/Maine/UGAI15-7616/2015(H4N6)	8	8		8	0	0	0	0	0	0	0	0	0	1	0	0	0	0	0	0	0	0	0	0	0	0	0	0	0	1	0	0	0	2	0	0	0	2	0	0	1	0	0	0	0	1	2	1	0
004A/blue-winged_teal/Maine/UGAI15-7617/2015(H4N6)	8	8	8		0	0	0	0	0	0	0	0	0	1	0	0	0	0	0	0	0	0	0	0	0	0	0	0	0	1	0	0	0	2	0	0	0	2	0	0	1	0	0	0	0	1	2	1	0
005A/mallard/Maine/UGAI15-7648/2015(H3N8)	0	0	0	0		8	8	0	0	0	0	0	0	0	0	0	0	0	0	0	0	0	0	0	0	0	0	0	0	0	6	4	0	1	0	0	0	1	0	0	0	0	0	0	4	0	1	0	0
006A/mallard/Maine/UGAI15-7667/2015(H3N8)	0	0	0	0	8		8	0	0	0	0	0	0	0	0	0	0	0	0	0	0	0	0	0	0	0	0	0	0	0	6	4	0	1	0	0	0	1	0	0	0	0	0	0	4	0	1	0	0
007A/mallard/Maine/UGAI15-7670/2015(H3N8)	0	0	0	0	8	8		0	0	0	0	0	0	0	0	0	0	0	0	0	0	0	0	0	0	0	0	0	0	0	6	4	0	1	0	0	0	1	0	0	0	0	0	0	4	0	1	0	0
008A/mallard/Maine/UGAI15-7687/2015(H3N2)	0	0	0	0	0	0	0		8	8	8	8	8	4	3	3	3	0	0	0	0	0	0	1	0	0	3	0	0	2	0	2	0	0	0	0	0	0	1	0	0	0	0	0	0	0	0	0	0
009A/mallard/Maine/UGAI15-7688/2015(H3N2)	0	0	0	0	0	0	0	8		8	8	8	8	4	3	3	3	0	0	0	0	0	0	1	0	0	3	0	0	2	0	2	0	0	0	0	0	0	1	0	0	0	0	0	0	0	0	0	0
010A/mallard/Maine/UGAI15-7689/2015(H3N2)	0	0	0	0	0	0	0	8	8		8	8	8	4	3	3	3	0	0	0	0	0	0	1	0	0	3	0	0	2	0	2	0	0	0	0	0	0	1	0	0	0	0	0	0	0	0	0	0
011A/mallard/Maine/UGAI15-7690/2015(H3N2)	0	0	0	0	0	0	0	8	8	8		8	8	4	3	3	3	0	0	0	0	0	0	1	0	0	3	0	0	2	0	2	0	0	0	0	0	0	1	0	0	0	0	0	0	0	0	0	0
012A/mallard/Maine/UGAI15-7692/2015(H3N2)	0	0	0	0	0	0	0	8	8	8	8		8	4	3	3	3	0	0	0	0	0	0	1	0	0	3	0	0	2	0	2	0	0	0	0	0	0	1	0	0	0	0	0	0	0	0	0	0
013A/American_black_duck/Maine/UGAI15-7694/2015(H3N2)	0	0	0	0	0	0	0	8	8	8	8	8		4	3	3	3	0	0	0	0	0	0	1	0	0	3	0	0	2	0	2	0	0	0	0	0	0	1	0	0	0	0	0	0	0	0	0	0
014A/mallard/Maine/UGAI15-7722/2015(H10N3)	1	1	1	1	0	0	0	4	4	4	4	4	4		1	1	4	0	0	1	1	0	1	3	0	0	5	0	0	2	0	1	0	1	0	0	0	1	0	0	0	0	0	1	0	1	1	1	0
015A/mallard/Maine/UGAI15-7790/2015(H3N2)	0	0	0	0	0	0	0	3	3	3	3	3	3	1		8	0	0	0	0	0	0	0	0	0	0	1	1	1	0	0	1	0	0	0	0	0	0	1	0	0	0	0	0	0	0	0	0	0
016A/American_black_duck/Maine/UGAI15-7795/2015(H3N2)	0	0	0	0	0	0	0	3	3	3	3	3	3	1	8		0	0	0	0	0	0	0	0	0	0	1	1	1	0	0	1	0	0	0	0	0	0	1	0	0	0	0	0	0	0	0	0	0
017A/Mallard/Maine/AH0063771S.8.017A/2015(H11N1)	0	1	0	0	0	0	0	3	3	3	3	3	3	4	0	0		0	0	0	0	0	0	2	0	0	3	0	0	2	0	1	0	1	0	0	0	1	0	0	2	0	0	0	0	0	1	0	0
018A/mallard/Maryland/UGAI15-7850/2015(H4N6)	0	0	0	0	0	0	0	0	0	0	0	0	0	0	0	0	0		4	0	0	0	0	1	2	2	0	0	0	0	0	0	0	0	0	0	0	0	2	0	0	0	0	0	0	0	0	0	1
019A/mallard/Maryland/UGAI15-7863/2015(H4N6)	0	0	0	0	0	0	0	0	0	0	0	0	0	0	0	0	0	4		1	1	1	1	0	2	2	0	0	0	0	0	0	0	0	0	0	0	0	2	1	0	0	0	0	0	0	0	0	0
020A/mallard_x_black_duck/Maryland/UGAI15-7873/2015(H11N2)	0	0	0	0	0	0	0	0	0	0	0	0	0	1	0	0	0	0	1		8	1	8	2	3	3	1	0	0	0	0	0	1	1	1	0	0	1	0	0	0	0	0	1	0	0	0	0	1
021A/mallard/Maryland/UGAI15-7876/2015(H11N2)	0	0	0	0	0	0	0	0	0	0	0	0	0	1	0	0	0	0	1	8		1	8	2	3	3	1	0	0	0	0	0	1	1	1	0	0	1	0	0	0	0	0	1	0	0	0	0	1
022A/American_black_duck/Maryland/UGAI15-7883/2015(H1N1)	0	0	0	0	0	0	0	0	0	0	0	0	0	0	0	0	0	0	1	1	1		1	0	1	1	0	1	1	1	0	0	0	0	0	3	3	0	1	0	1	0	3	0	0	2	0	0	0
023A/mallard/Maryland/UGAI15-7889/2015(H11N2)	0	0	0	0	0	0	0	0	0	0	0	0	0	1	0	0	0	0	1	8	8	1		2	3	3	1	0	0	0	0	0	1	1	1	0	0	1	0	0	0	0	0	1	0	0	0	0	1
024A/mallard/Maryland/UGAI15-7902/2015(H6N2)	0	0	0	0	0	0	0	1	1	1	1	1	1	3	0	0	2	1	0	2	2	0	2		1	1	5	0	0	1	0	0	1	1	1	0	0	1	0	0	0	0	0	2	0	0	1	0	0
025A/mallard/Maryland/UGAI15-7931/2015(H4N9)	0	0	0	0	0	0	0	0	0	0	0	0	0	0	0	0	0	2	2	3	3	1	3	1		8	1	0	0	0	0	0	0	0	0	0	0	0	1	1	0	0	0	0	0	0	0	0	1
026A/American_black_duck/Maryland/UGAI15-7932/2015(H4N9)	0	0	0	0	0	0	0	0	0	0	0	0	0	0	0	0	0	2	2	3	3	1	3	1	8		1	0	0	0	0	0	0	0	0	0	0	0	1	1	0	0	0	0	0	0	0	0	1
027A/mallard/Maryland/UGAI15-7965/2015(H6N2)	0	0	0	0	0	0	0	3	3	3	3	3	3	5	1	1	3	0	0	1	1	0	1	5	1	1		0	0	1	0	0	0	1	0	0	0	1	1	0	0	0	0	1	0	0	1	0	0
028A/mallard/Maryland/UGAI15-8190/2015(H4N6)	0	0	0	0	0	0	0	0	0	0	0	0	0	0	1	1	0	0	0	0	0	1	0	0	0	0	0		8	0	0	0	1	0	1	1	1	0	0	1	0	1	1	1	0	0	0	0	1
029A/American_black_duck/Maryland/UGAI15-8195/2015(H4N6)	0	0	0	0	0	0	0	0	0	0	0	0	0	0	1	1	0	0	0	0	0	1	0	0	0	0	0	8		0	0	0	1	0	1	1	1	0	0	1	0	1	1	1	0	0	0	0	1
030A/mallard/Maryland/UGAI15-8423/2015(H3N1)	1	1	1	1	0	0	0	2	2	2	2	2	2	2	0	0	2	0	0	0	0	1	0	1	0	0	1	0	0		0	1	0	0	0	2	2	0	0	0	0	1	2	0	0	1	0	1	1
031A/American_black_duck/Maine/UGAI16-5397/2016(H3N8)	0	0	0	0	6	6	6	0	0	0	0	0	0	0	0	0	0	0	0	0	0	0	0	0	0	0	0	0	0	0		5	1	1	1	0	0	1	0	0	0	0	0	1	5	0	1	0	0
032A/mallard/Maine/UGAI16-5404/2016(H3N2)	0	0	0	0	4	4	4	2	2	2	2	2	2	1	1	1	1	0	0	0	0	0	0	0	0	0	0	0	0	1	5		1	0	1	0	0	0	0	0	0	0	0	1	2	0	0	0	0
033A/mallard/Maine/UGAI16-5406/2016(H3N8)	0	0	0	0	0	0	0	0	0	0	0	0	0	0	0	0	0	0	0	1	1	0	1	1	0	0	0	1	1	0	1	1		0	8	0	0	0	0	1	0	1	0	7	2	0	0	1	1
034A/mallard/Maine/UGAI16-5416/2016(H4N6)	2	2	2	2	1	1	1	0	0	0	0	0	0	1	0	0	1	0	0	1	1	0	1	1	0	0	1	0	0	0	1	0	0		0	0	0	8	0	0	0	0	0	0	1	3	8	3	1
035A/mallard/Maine/UGAI16-5418/2016(H3N8)	0	0	0	0	0	0	0	0	0	0	0	0	0	0	0	0	0	0	0	1	1	0	1	1	0	0	0	1	1	0	1	1	8	0		0	0	0	0	1	0	1	0	7	2	0	0	1	1
036A/mallard/Maine/UGAI16-5420/2016(H4N6)	0	0	0	0	0	0	0	0	0	0	0	0	0	0	0	0	0	0	0	0	0	3	0	0	0	0	0	1	1	2	0	0	0	0	0		8	0	0	0	0	1	8	0	0	5	0	4	0
037A/mallard/Maine/UGAI16-5421/2016(H4N6)	0	0	0	0	0	0	0	0	0	0	0	0	0	0	0	0	0	0	0	0	0	3	0	0	0	0	0	1	1	2	0	0	0	0	0	8		0	0	0	0	1	8	0	0	5	0	4	0
038A/mallard/Maine/UGAI16-5424/2016(H4N6)	1	2	2	2	1	1	1	0	0	0	0	0	0	1	0	0	1	0	0	1	1	0	1	1	0	0	1	0	0	0	1	0	0	8	0	0	0		0	0	0	0	0	0	1	3	8	3	1
039A/mallard/Maine/UGAI16-5426/2016(H4N6)	0	0	0	0	0	0	0	1	1	1	1	1	1	0	1	1	0	2	2	0	0	1	0	0	1	1	1	0	0	0	0	0	0	0	0	0	0	0		0	4	0	0	0	0	0	0	0	0
040A/mallard/Maine/UGAI16-5427/2016(H4N6)	0	0	0	0	0	0	0	0	0	0	0	0	0	0	0	0	0	0	1	0	0	0	0	0	1	1	0	1	1	0	0	0	1	0	1	0	0	0	0		0	7	0	0	0	0	0	0	0
041A/mallard/Maine/UGAI16-5428/2016(H11N1)	1	1	1	1	0	0	0	0	0	0	0	0	0	0	0	0	2	0	0	0	0	1	0	0	0	0	0	0	0	0	0	0	0	0	0	0	0	0	4	0		0	0	0	0	0	0	0	0
042A/mallard/Maine/UGAI16-5429/2016(H4N6)	0	0	0	0	0	0	0	0	0	0	0	0	0	0	0	0	0	0	0	0	0	0	0	0	0	0	0	1	1	1	0	0	1	0	1	1	1	0	0	7	0		1	0	0	1	0	1	0
043A/American_black_duck/Maine/UGAI16-5431/2016(H4N6)	0	0	0	0	0	0	0	0	0	0	0	0	0	0	0	0	0	0	0	0	0	3	0	0	0	0	0	1	1	2	0	0	0	0	0	8	8	0	0	0	0	1		0	0	5	0	4	0
044A/American_black_duck/Maine/UGAI16-5433/2016(H3N8)	0	0	0	0	0	0	0	0	0	0	0	0	0	1	0	0	0	0	0	1	1	0	1	2	0	0	1	1	1	0	1	1	7	0	7	0	0	0	0	0	0	0	0		2	0	0	1	1
045A/mallard/Maine/UGAI16-5445/2016(H3N8)	0	0	0	0	4	4	4	0	0	0	0	0	0	0	0	0	0	0	0	0	0	0	0	0	0	0	0	0	0	0	5	2	2	1	2	0	0	1	0	0	0	0	0	2		0	1	0	0
046A/mallard/Maine/UGAI16-5448/2016(H4N6)	1	1	1	1	0	0	0	0	0	0	0	0	0	1	0	0	0	0	0	0	0	2	0	0	0	0	0	0	0	1	0	0	0	3	0	5	5	3	0	0	0	1	5	0	0		3	5	0
047A/American_black_duck/Maine/UGAI16-5451/2016(H4N6)	2	2	2	2	1	1	1	0	0	0	0	0	0	1	0	0	1	0	0	0	0	0	0	1	0	0	1	0	0	0	1	0	0	8	0	0	0	8	0	0	0	0	0	0	1	3		3	1
048A/American_black_duck/Maine/UGAI16-5454/2016(H4N6)	1	1	1	1	0	0	0	0	0	0	0	0	0	1	0	0	0	0	0	0	0	0	0	0	0	0	0	0	0	1	0	0	1	3	1	4	4	3	0	0	0	1	4	1	0	5	3		0
049A/mallard/Maine/UGAI16-5460/2016(H4N6)	0	0	0	0	0	0	0	0	0	0	0	0	0	0	0	0	0	1	0	1	1	0	1	0	1	1	0	1	1	1	0	0	1	1	1	0	0	1	0	0	0	0	0	1	0	0	1	0
050A/American_black_duck/Maine/UGAI16-5466/2016(H9N9)	0	0	0	0	0	0	0	0	0	0	0	0	0	1	0	0	0	0	0	0	0	0	0	1	0	0	1	0	0	0	0	0	0	0	0	0	0	0	0	1	0	1	0	1	1	0	0	0	0
051A/American_black_duck/Maine/UGAI16-5479/2016(H4N6)	0	0	0	0	0	0	0	0	0	0	0	0	0	0	0	0	0	0	0	0	0	0	0	0	0	0	0	0	0	0	0	0	0	0	0	0	0	0	0	0	0	0	0	0	0	0	0	0	1
052A/mallard/Maine/UGAI16-5482/2016(H4N6)	0	0	0	0	0	0	0	0	0	0	0	0	0	0	0	0	0	0	0	0	0	0	0	0	0	0	0	0	0	0	0	0	0	0	0	0	0	0	0	0	0	0	0	0	0	0	0	0	1
053A/American_black_duck/Maine/UGAI16-5487/2016(H9N9)	0	0	0	0	0	0	0	0	0	0	0	0	0	1	0	0	0	0	0	0	0	0	0	1	0	0	1	0	0	0	0	0	0	0	0	0	0	0	0	1	0	1	0	1	1	0	0	0	0
054A/American_black_duck/Maine/UGAI16-5507/2016(H4N6)	0	0	0	0	0	0	0	0	0	0	0	0	0	0	0	0	0	0	0	0	0	0	0	0	0	0	0	0	0	0	0	0	0	0	0	0	0	0	0	0	0	0	0	0	0	0	0	0	1
055A/American_black_duck/Maine/UGAI16-5510/2016(H4N6)	0	0	0	0	0	0	0	0	0	0	0	0	0	0	0	0	0	0	0	0	0	0	0	0	0	0	0	0	0	0	0	0	0	0	0	0	0	0	0	0	0	0	0	0	0	0	0	0	1
056A/American_black_duck/Maine/UGAI16-5511/2016(H4N6)	0	0	0	0	0	0	0	0	0	0	0	0	0	0	0	0	0	0	0	0	0	0	0	0	0	0	0	0	0	0	0	0	0	0	0	0	0	0	0	0	0	0	0	0	0	0	0	0	1
057A/American_black_duck/Maine/UGAI16-5512/2016(H4N6)	0	0	0	0	0	0	0	0	0	0	0	0	0	0	0	0	0	0	0	0	0	0	0	0	0	0	0	0	0	0	0	0	0	0	0	0	0	0	0	0	0	0	0	0	0	0	0	0	1
058A/mallard/Maryland/UGAI16-5525/2016(H11N9)	0	0	0	0	0	0	0	0	0	0	0	0	0	0	0	0	0	0	0	0	0	0	0	0	1	1	0	0	0	0	0	0	0	0	0	0	0	0	0	1	0	1	0	0	0	0	0	0	0
059A/mallard/Maryland/UGAI16-5526/2016(H1N2)	0	0	0	0	0	0	0	0	0	0	0	0	0	0	0	0	0	0	0	0	0	1	0	0	0	0	0	2	2	1	0	0	1	0	1	0	0	0	0	1	0	1	0	1	0	0	0	0	2
060A/mallard/Maryland/UGAI16-5536/2016(H3N6)	0	0	0	0	0	0	0	0	0	0	0	0	0	0	0	0	0	0	0	0	0	0	1	0	1	0	0	1	1	1	0	0	0	0	0	0	0	0	0	0	0	0	0	0	0	0	0	0	2
061A/mallard/Maryland/UGAI16-5539/2016(H3N6)	0	0	0	0	0	0	0	0	0	0	0	0	0	0	0	0	0	0	0	1	1	0	1	0	1	1	0	1	1	1	0	1	0	0	0	0	0	0	0	0	0	0	0	1	0	0	0	0	2
062A/mallard/Maryland/UGAI16-5540/2016(H3N6)	0	0	0	0	0	0	0	0	0	0	0	0	0	0	0	0	0	0	0	1	1	0	1	0	1	1	0	1	1	1	0	1	0	0	0	0	0	0	0	0	0	0	0	0	0	0	0	0	2
063A/mallard/Maryland/UGAI16-5544/2016(H3N6)	0	0	0	0	0	0	0	0	0	0	0	0	0	0	0	0	0	0	0	1	1	0	1	0	1	1	0	1	1	1	0	1	0	0	0	0	0	0	0	0	0	0	0	0	0	0	0	0	2
064A/mallard/Maryland/UGAI16-5545/2016(H3N6)	0	0	0	0	0	0	0	0	0	0	0	0	0	0	0	0	0	0	0	1	1	0	1	0	1	1	0	1	1	1	0	1	0	0	0	0	0	0	0	0	0	0	0	1	0	0	0	0	2
065A/American_black_duck/Maryland/UGAI16-5588/2016(H1N1)	0	0	0	0	0	0	0	0	0	0	0	0	0	1	0	0	0	0	1	2	2	3	2	1	1	1	1	0	0	0	0	0	0	0	0	0	0	0	0	1	0	1	0	0	0	0	0	0	1
066A/American_black_duck/Maryland/UGAI16-5589/2016(H1N1)	0	0	0	0	0	0	0	0	0	0	0	0	0	0	0	0	0	0	0	0	0	3	0	0	0	0	0	1	1	2	0	0	0	0	0	2	2	0	0	0	0	0	2	0	0	1	0	0	1
067A/northern_shoveler/Maryland/UGAI16-5592/2016(H11N9)	0	0	0	0	0	0	0	0	0	0	0	0	0	0	0	0	0	0	0	0	0	0	0	1	1	1	0	0	0	0	0	0	0	0	0	0	0	0	0	1	0	1	0	0	0	0	0	0	0
068A/green-winged_teal/Maryland/UGAI16-5593/2016(H4N6)	0	0	0	0	0	0	0	1	1	1	1	1	1	2	0	0	2	0	0	1	1	0	1	1	0	0	2	0	0	1	0	0	0	1	0	0	0	1	0	0	0	0	0	0	0	0	1	0	0
069A/mallard/Maryland/16-042534-2/2016(H5N2)	0	0	0	0	0	0	0	0	0	0	0	0	0	1	0	0	0	0	0	0	0	0	0	2	0	0	2	0	0	0	0	0	0	0	0	0	0	0	0	1	0	1	0	1	1	0	0	0	0
070A/mallard_duck/Maryland/16OS2484/2016(H1N1)	0	0	0	0	0	0	0	0	0	0	0	0	0	0	0	0	0	0	0	0	0	3	0	0	0	0	0	0	0	0	0	0	0	0	0	1	1	0	0	1	1	1	1	0	0	0	0	0	0
071A/mallard_duck/Maryland/16OS2508/2016(H1N1)	0	0	0	0	0	0	0	0	0	0	0	0	0	0	0	0	0	0	0	0	0	3	0	0	0	0	0	0	0	0	0	0	0	0	0	1	1	0	0	1	1	1	1	0	0	1	0	0	0
072A/mallard_duck/Maryland/16OS2571/2016(H1N1)	0	0	0	0	0	0	0	0	0	0	0	0	0	0	0	0	0	1	1	0	0	0	0	0	0	0	0	0	0	1	0	0	0	0	0	0	0	0	1	2	0	2	0	0	0	0	0	0	0
073A/mallard_duck/Maryland/16OS2621/2016(H1N9)	0	0	0	0	0	0	0	0	0	0	0	0	0	0	0	0	0	0	0	0	0	1	0	1	0	0	0	0	0	2	0	0	0	0	0	3	3	0	0	1	1	2	3	0	0	2	0	1	0
074A/pintail_duck/Maryland/16OS3852/2016(H11N9)	0	0	0	0	0	0	0	0	0	0	0	0	0	1	0	0	0	0	0	0	0	0	0	1	1	1	1	0	0	1	0	0	0	0	0	1	1	0	0	0	0	0	1	0	0	0	0	0	0
075A/American_wigeon/Maryland/16OS5139/2016(H6N8)	0	0	0	0	0	0	0	0	0	0	0	0	0	0	0	0	0	0	0	0	0	1	0	0	0	0	0	0	0	0	0	0	0	0	0	1	1	0	0	0	0	0	1	0	0	1	0	0	0
076A/mallard/Maine/ME-Y17-033/2017(H4N6)	0	0	0	0	0	0	0	0	0	0	0	0	0	0	0	0	0	1	0	1	1	1	1	0	1	1	0	0	0	0	0	0	0	0	0	0	1	0	0	0	0	0	0	0	0	0	0	1	2
077A/mallard_x_black_duck/Maine/ME-Y17-059/2017(H4N6)	0	0	0	0	0	0	0	0	0	0	0	0	0	0	0	0	0	1	0	1	1	1	1	0	1	1	0	0	0	0	0	0	0	0	0	0	1	0	0	0	0	0	0	0	0	0	0	1	2
078A/mallard/Maine/ME-Y17-060/2017(H4N6)	0	0	0	0	0	0	0	0	0	0	0	0	0	0	0	0	0	1	0	1	1	1	1	0	1	1	0	0	0	0	0	0	0	0	0	0	1	0	0	0	0	0	0	0	0	0	0	1	2
079A/mallard/Maine/ME-Y17-064/2017(H3N8)	0	0	0	0	0	0	0	0	0	0	0	0	0	0	0	0	0	1	1	2	2	1	2	0	2	2	0	0	0	1	0	1	1	0	1	0	0	0	0	0	1	0	0	1	0	0	0	0	1
080A/mallard/Maine/ME-Y17-065/2017(H4N6)	0	0	0	0	0	0	0	0	0	0	0	0	0	0	0	0	0	1	0	2	2	1	2	0	1	1	0	0	0	0	0	0	0	0	0	0	0	0	0	0	0	0	0	0	0	0	0	0	2
081A/mallard/Maine/ME-Y17-066/2017(H3N8)	0	0	0	0	0	0	0	0	0	0	0	0	0	0	0	0	0	1	1	2	2	1	2	0	2	2	0	0	0	1	0	1	1	0	1	0	0	0	0	0	1	0	0	1	0	0	0	0	1
082A/mallard/Maine/ME-Y17-068/2017(H4N6)	0	0	0	0	0	0	0	0	0	0	0	0	0	0	0	0	0	1	0	2	2	1	2	0	1	1	0	0	0	0	0	0	0	0	0	0	0	0	0	0	0	0	0	0	0	0	0	0	2
083A/mallard/Maine/ME-Y17-102/2017(H3N6)	0	0	0	0	0	0	0	0	0	0	0	0	0	0	0	0	0	0	0	0	0	0	0	0	0	0	0	1	1	0	0	1	2	0	3	0	0	0	0	6	0	5	0	2	1	0	0	0	0
084A/mallard/Maine/ME-Y17-123/2017(H4N6)	0	0	0	0	0	0	0	0	0	0	0	0	0	1	0	0	0	0	1	1	1	1	1	1	1	1	1	1	1	0	0	0	1	0	1	0	1	0	0	1	0	1	0	2	1	0	0	0	1
085A/mallard/Maine/ME-Y17-135/2017(H8N4)	0	0	0	0	0	0	0	1	1	1	1	1	1	1	1	1	0	0	0	0	0	0	0	0	0	0	1	0	0	0	0	0	0	0	0	0	0	0	0	0	0	0	0	0	0	0	0	0	0
086A/mallard/Maine/ME-Y17-142/2017(H4N6)	0	0	0	0	0	0	0	0	0	0	0	0	0	0	0	0	0	2	0	2	2	1	2	1	1	1	0	0	0	0	0	0	0	0	0	0	1	0	0	0	0	0	0	0	0	0	0	1	2
087A/mallard/Maine/ME-Y17-144/2017(H3N6)	0	0	0	0	0	0	0	0	0	0	0	0	0	0	0	0	0	0	0	0	0	0	0	0	0	0	0	1	1	0	0	1	2	0	3	0	0	0	0	6	0	5	0	2	1	0	0	0	1
088A/mallard/Maine/ME-Y17-157/2017(H3N8)	0	0	0	0	0	0	0	0	0	0	0	0	0	0	0	0	0	0	0	1	1	0	1	1	0	0	0	1	1	0	0	1	8	0	8	0	0	0	0	0	0	0	0	7	1	0	0	1	1
089A/mallard/Maine/ME-Y17-165/2017(H3N8)	0	0	0	0	0	0	0	0	0	0	0	0	0	0	0	0	0	0	0	1	1	0	1	1	0	0	0	1	1	0	0	1	8	0	8	0	0	0	0	0	0	0	0	7	1	0	0	1	1
090A/mallard/Maine/ME-Y17-166/2017(H3N8)	0	0	0	0	0	0	0	0	0	0	0	0	0	0	0	0	0	0	0	1	1	0	1	1	0	0	0	1	1	0	0	1	8	0	8	0	0	0	0	0	0	0	0	7	1	0	0	1	1
091A/American_black_duck/Maine/ME-Y17-170/2017(H3N8)	0	0	0	0	0	0	0	0	0	0	0	0	0	0	0	0	0	0	0	1	1	0	1	1	0	0	0	1	1	0	0	1	8	0	8	0	0	0	0	0	0	0	0	7	1	0	0	1	1
092A/mallard/Maine/ME-Y17-176/2017(H8N4)	0	0	0	0	0	0	0	1	1	1	1	1	1	1	1	1	0	0	0	0	0	0	0	0	0	0	1	0	0	0	0	0	0	0	0	0	0	0	0	0	0	0	0	0	0	0	0	0	0
093A/mallard/Maine/ME-Y17-179/2017(H4N6)	0	0	0	0	0	0	0	0	0	0	0	0	0	0	0	0	0	1	0	2	2	1	2	0	1	1	0	0	0	0	0	0	0	0	0	0	1	0	0	0	0	0	0	0	0	0	0	0	2
094A/mallard/Maine/ME-Y17-180/2017(H8N4)	0	0	0	0	0	0	0	1	1	1	1	1	1	1	1	1	0	0	0	0	0	0	0	0	0	0	1	0	0	0	0	0	0	0	0	0	0	0	0	0	0	0	0	0	0	0	0	0	0
095A/mallard/Maine/ME-Y17-181/2017(H8N4)	0	0	0	0	0	0	0	1	1	1	1	1	1	1	1	1	0	0	0	0	0	0	0	0	0	0	1	0	0	0	0	0	0	0	0	0	0	0	0	0	0	0	0	0	0	0	0	0	0
096A/American_black_duck/Maine/ME-Y17-227/2017(H4N6)	0	0	0	0	0	0	0	0	0	0	0	0	0	1	0	0	0	0	0	0	0	0	0	1	0	0	1	0	0	0	0	0	0	0	0	0	0	0	2	0	2	0	0	0	0	0	0	0	1
097A/mallard/Maine/ME-Y17-243/2017(H3N2)	0	0	0	0	0	0	0	0	0	0	0	0	0	0	0	0	0	0	0	0	0	0	0	0	0	0	0	0	0	0	1	2	0	0	0	0	0	0	0	0	0	0	0	1	0	0	0	0	0
098A/American_black_duck/Maine/ME-Y17-326/2017(H9N2)	0	0	0	0	0	0	0	0	0	0	0	0	0	0	0	0	0	0	0	0	0	0	0	0	0	0	0	0	0	0	1	1	0	0	0	1	1	0	0	0	0	0	1	0	0	1	0	0	0
099A/American_black_duck/Maine/ME-Y17-331/2017(H9N2)	0	0	0	0	0	0	0	0	0	0	0	0	0	0	0	0	0	0	0	0	0	0	0	0	0	0	0	0	0	0	1	1	0	0	0	0	0	0	0	0	0	0	0	0	0	0	0	0	0
100A/American_black_duck/Maine/ME-Y17-335/2017(H4N6)	0	0	0	0	0	0	0	0	0	0	0	0	0	0	0	0	0	0	0	0	0	0	0	1	0	0	0	0	0	0	0	0	0	0	0	0	0	0	0	1	0	1	0	0	0	0	0	0	1
101A/mallard/Maine/ME-Y17-347/2017(H9N2)	0	0	0	0	0	0	0	0	0	0	0	0	0	0	0	0	0	0	0	0	0	0	0	0	0	0	0	0	0	0	1	1	0	0	0	1	1	0	0	0	0	0	1	0	0	1	0	0	0
102A/northern_pintail/Maryland/17OS4496/2017(H1N1)	0	0	0	0	0	0	0	0	0	0	0	0	0	0	0	0	0	0	1	1	1	2	1	0	1	1	0	1	1	2	0	0	0	0	0	1	1	0	0	0	1	0	1	0	0	1	0	0	1
[truncated: 53 more columns]

## Sheet: PB2
The percent similarity between PB2 gene segments of influenza A virus isolates
	001A/mallard/Maine/UGAI15-7606/2015(H4N6)_PB2	002A/blue-winged_teal/Maine/UGAI15-7615/2015(H4N6)_PB2	003A/blue-winged_teal/Maine/UGAI15-7616/2015(H4N6)_PB2	004A/blue-winged_teal/Maine/UGAI15-7617/2015(H4N6)_PB2	005A/mallard/Maine/UGAI15-7648/2015(H3N8)_PB2	006A/mallard/Maine/UGAI15-7667/2015(H3N8)_PB2	007A/mallard/Maine/UGAI15-7670/2015(H3N8)_PB2	008A/mallard/Maine/UGAI15-7687/2015(H3N2)_PB2	009A/mallard/Maine/UGAI15-7688/2015(H3N2)_PB2	010A/mallard/Maine/UGAI15-7689/2015(H3N2)_PB2	011A/mallard/Maine/UGAI15-7690/2015(H3N2)_PB2	012A/mallard/Maine/UGAI15-7692/2015(H3N2)_PB2	013A/American_black_duck/Maine/UGAI15-7694/2015(H3N2)_PB2	014A/mallard/Maine/UGAI15-7722/2015(H10N3)_PB2	015A/mallard/Maine/UGAI15-7790/2015(H3N2)_PB2	016A/American_black_duck/Maine/UGAI15-7795/2015(H3N2)_PB2	017A/Mallard/Maine/AH0063771S.8.017A/2015(H11N1)_PB2	018A/mallard/Maryland/UGAI15-7850/2015(H4N6)_PB2	019A/mallard/Maryland/UGAI15-7863/2015(H4N6)_PB2	020A/mallard_x_black_duck/Maryland/UGAI15-7873/2015(H11N2)_PB2	021A/mallard/Maryland/UGAI15-7876/2015(H11N2)_PB2	022A/American_black_duck/Maryland/UGAI15-7883/2015(H1N1)_PB2	023A/mallard/Maryland/UGAI15-7889/2015(H11N2)_PB2	024A/mallard/Maryland/UGAI15-7902/2015(H6N2)_PB2	025A/mallard/Maryland/UGAI15-7931/2015(H4N9)_PB2	026A/American_black_duck/Maryland/UGAI15-7932/2015(H4N9)_PB2	027A/mallard/Maryland/UGAI15-7965/2015(H6N2)_PB2	028A/mallard/Maryland/UGAI15-8190/2015(H4N6)_PB2	029A/American_black_duck/Maryland/UGAI15-8195/2015(H4N6)_PB2	030A/mallard/Maryland/UGAI15-8423/2015(H3N1)_PB2	031A/American_black_duck/Maine/UGAI16-5397/2016(H3N8)_PB2	032A/mallard/Maine/UGAI16-5404/2016(H3N2)_PB2	033A/mallard/Maine/UGAI16-5406/2016(H3N8)_PB2	034A/mallard/Maine/UGAI16-5416/2016(H4N6)_PB2	035A/mallard/Maine/UGAI16-5418/2016(H3N8)_PB2	036A/mallard/Maine/UGAI16-5420/2016(H4N6)_PB2	037A/mallard/Maine/UGAI16-5421/2016(H4N6)_PB2	038A/mallard/Maine/UGAI16-5424/2016(H4N6)_PB2	039A/mallard/Maine/UGAI16-5426/2016(H4N6)_PB2	040A/mallard/Maine/UGAI16-5427/2016(H4N6)_PB2	041A/mallard/Maine/UGAI16-5428/2016(H11N1)_PB2	042A/mallard/Maine/UGAI16-5429/2016(H4N6)_PB2	043A/American_black_duck/Maine/UGAI16-5431/2016(H4N6)_PB2	044A/American_black_duck/Maine/UGAI16-5433/2016(H3N8)_PB2	045A/mallard/Maine/UGAI16-5445/2016(H3N8)_PB2	046A/mallard/Maine/UGAI16-5448/2016(H4N6)_PB2	047A/American_black_duck/Maine/UGAI16-5451/2016(H4N6)_PB2	048A/American_black_duck/Maine/UGAI16-5454/2016(H4N6)_PB2	049A/mallard/Maine/UGAI16-5460/2016(H4N6)_PB2
001A/mallard/Maine/UGAI15-7606/2015(H4N6)_PB2		99.98	100	99.98	97.39	97.37	97.37	96.86	96.84	96.89	96.89	96.89	96.86	97.96	91.8	91.8	97.89	91.71	96.23	97.94	97.94	95.7	97.94	97.94	97.85	97.85	97.92	96.93	96.97	96.05	97.48	97.46	97.04	98.11	97	95.61	95.64	98.11	96.45	96.56	96.45	95.66	95.59	97.13	97.59	95.7	98.14	95.64	97.06
002A/blue-winged_teal/Maine/UGAI15-7615/2015(H4N6)_PB2	99.98		99.98	99.96	97.37	97.35	97.35	96.84	96.82	96.86	96.86	96.86	96.84	97.94	91.78	91.78	97.87	91.69	96.21	97.92	97.92	95.72	97.92	97.92	97.83	97.83	97.89	96.95	97	96.07	97.46	97.43	97.06	98.09	97.02	95.64	95.66	98.09	96.43	96.54	96.43	95.68	95.61	97.15	97.57	95.72	98.11	95.66	97.08
003A/blue-winged_teal/Maine/UGAI15-7616/2015(H4N6)_PB2	100	99.98		99.98	97.39	97.37	97.37	96.86	96.84	96.89	96.89	96.89	96.86	97.96	91.8	91.8	97.89	91.71	96.23	97.94	97.94	95.7	97.94	97.94	97.85	97.85	97.92	96.93	96.97	96.05	97.48	97.46	97.04	98.11	97	95.61	95.64	98.11	96.45	96.56	96.45	95.66	95.59	97.13	97.59	95.7	98.14	95.64	97.06
004A/blue-winged_teal/Maine/UGAI15-7617/2015(H4N6)_PB2	99.98	99.96	99.98		97.37	97.35	97.35	96.84	96.82	96.86	96.86	96.86	96.84	97.94	91.78	91.78	97.87	91.69	96.21	97.92	97.92	95.68	97.92	97.92	97.83	97.83	97.89	96.91	96.95	96.03	97.46	97.43	97.02	98.09	96.97	95.59	95.61	98.09	96.43	96.54	96.43	95.64	95.57	97.11	97.57	95.68	98.11	95.61	97.04
005A/mallard/Maine/UGAI15-7648/2015(H3N8)_PB2	97.39	97.37	97.39	97.37		99.93	99.93	97.76	97.74	97.79	97.79	97.79	97.76	97.19	91.51	91.43	97.13	91.73	96.25	97.26	97.26	95.68	97.26	97.13	97.17	97.17	97.19	97.08	97.13	96.03	99.43	99.39	97.11	97.35	97.06	95.68	95.7	97.35	96.47	96.84	96.47	95.72	95.66	97.28	99.54	95.77	97.37	95.7	97.21
006A/mallard/Maine/UGAI15-7667/2015(H3N8)_PB2	97.37	97.35	97.37	97.35	99.93		100	97.74	97.72	97.76	97.76	97.76	97.74	97.17	91.49	91.4	97.11	91.71	96.23	97.24	97.24	95.66	97.24	97.11	97.15	97.15	97.17	97.02	97.06	96.01	99.41	99.36	97.04	97.32	97	95.75	95.77	97.32	96.45	96.82	96.45	95.79	95.72	97.21	99.52	95.83	97.35	95.77	97.15
007A/mallard/Maine/UGAI15-7670/2015(H3N8)_PB2	97.37	97.35	97.37	97.35	99.93	100		97.74	97.72	97.76	97.76	97.76	97.74	97.17	91.49	91.4	97.11	91.71	96.23	97.24	97.24	95.66	97.24	97.11	97.15	97.15	97.17	97.02	97.06	96.01	99.41	99.36	97.04	97.32	97	95.75	95.77	97.32	96.45	96.82	96.45	95.79	95.72	97.21	99.52	95.83	97.35	95.77	97.15
008A/mallard/Maine/UGAI15-7687/2015(H3N2)_PB2	96.86	96.84	96.86	96.84	97.76	97.74	97.74		99.93	99.98	99.98	99.98	99.96	96.84	91.21	91.14	96.69	91.29	95.86	96.91	96.91	95.11	96.91	96.78	96.82	96.82	96.75	96.29	96.34	95.46	97.94	97.81	96.32	96.82	96.27	95.11	95.13	96.82	95.77	96.32	95.77	95.15	95.09	96.49	97.96	95.2	96.75	95.13	96.43
009A/mallard/Maine/UGAI15-7688/2015(H3N2)_PB2	96.84	96.82	96.84	96.82	97.74	97.72	97.72	99.93		99.96	99.96	99.96	99.93	96.82	91.23	91.16	96.67	91.32	95.83	96.89	96.89	95.09	96.89	96.75	96.8	96.8	96.73	96.27	96.32	95.44	97.92	97.79	96.29	96.8	96.25	95.09	95.11	96.8	95.75	96.29	95.75	95.13	95.07	96.47	97.94	95.18	96.73	95.11	96.4
010A/mallard/Maine/UGAI15-7689/2015(H3N2)_PB2	96.89	96.86	96.89	96.86	97.79	97.76	97.76	99.98	99.96		100	100	99.98	96.86	91.23	91.16	96.71	91.32	95.88	96.93	96.93	95.13	96.93	96.8	96.84	96.84	96.78	96.32	96.36	95.48	97.96	97.83	96.34	96.84	96.29	95.13	95.15	96.84	95.79	96.34	95.79	95.18	95.11	96.51	97.98	95.22	96.78	95.15	96.45
011A/mallard/Maine/UGAI15-7690/2015(H3N2)_PB2	96.89	96.86	96.89	96.86	97.79	97.76	97.76	99.98	99.96	100		100	99.98	96.86	91.23	91.16	96.71	91.32	95.88	96.93	96.93	95.13	96.93	96.8	96.84	96.84	96.78	96.32	96.36	95.48	97.96	97.83	96.34	96.84	96.29	95.13	95.15	96.84	95.79	96.34	95.79	95.18	95.11	96.51	97.98	95.22	96.78	95.15	96.45
012A/mallard/Maine/UGAI15-7692/2015(H3N2)_PB2	96.89	96.86	96.89	96.86	97.79	97.76	97.76	99.98	99.96	100	100		99.98	96.86	91.23	91.16	96.71	91.32	95.88	96.93	96.93	95.13	96.93	96.8	96.84	96.84	96.78	96.32	96.36	95.48	97.96	97.83	96.34	96.84	96.29	95.13	95.15	96.84	95.79	96.34	95.79	95.18	95.11	96.51	97.98	95.22	96.78	95.15	96.45
013A/American_black_duck/Maine/UGAI15-7694/2015(H3N2)_PB2	96.86	96.84	96.86	96.84	97.76	97.74	97.74	99.96	99.93	99.98	99.98	99.98		96.84	91.21	91.14	96.69	91.29	95.86	96.91	96.91	95.11	96.91	96.78	96.82	96.82	96.75	96.29	96.34	95.46	97.94	97.81	96.32	96.82	96.27	95.11	95.13	96.82	95.77	96.32	95.77	95.15	95.09	96.49	97.96	95.2	96.75	95.13	96.43
014A/mallard/Maine/UGAI15-7722/2015(H10N3)_PB2	97.96	97.94	97.96	97.94	97.19	97.17	97.17	96.84	96.82	96.86	96.86	96.86	96.84		91.51	91.43	99.5	91.64	96.03	99.01	99.01	95.64	99.01	99.36	98.93	98.93	99.43	96.86	96.91	96.07	97.28	97.24	96.97	99.36	96.93	95.64	95.66	99.36	96.47	96.45	96.47	95.68	95.66	97.15	97.39	95.72	99.3	95.66	97.08
015A/mallard/Maine/UGAI15-7790/2015(H3N2)_PB2	91.8	91.78	91.8	91.78	91.51	91.49	91.49	91.21	91.23	91.23	91.23	91.23	91.21	91.51		99.91	91.49	96.32	91.27	91.45	91.45	91.1	91.45	91.45	91.36	91.36	91.47	91.58	91.62	91.4	91.56	91.56	91.43	91.49	91.54	91.01	91.07	91.49	91.1	91.56	91.1	91.05	90.99	91.6	91.67	91.1	91.51	91.03	91.62
016A/American_black_duck/Maine/UGAI15-7795/2015(H3N2)_PB2	91.8	91.78	91.8	91.78	91.43	91.4	91.4	91.14	91.16	91.16	91.16	91.16	91.14	91.43	99.91		91.4	96.23	91.18	91.36	91.36	91.05	91.36	91.36	91.27	91.27	91.38	91.49	91.54	91.36	91.47	91.47	91.34	91.4	91.45	90.96	91.03	91.4	91.01	91.47	91.01	91.01	90.94	91.51	91.58	91.05	91.43	90.99	91.54
017A/Mallard/Maine/AH0063771S.8.017A/2015(H11N1)_PB2	97.89	97.87	97.89	97.87	97.13	97.11	97.11	96.69	96.67	96.71	96.71	96.71	96.69	99.5	91.49	91.4		91.54	95.96	98.99	98.99	95.61	98.99	99.34	98.9	98.9	99.41	96.71	96.75	95.96	97.21	97.17	96.82	99.34	96.78	95.53	95.55	99.34	96.49	96.38	96.49	95.57	95.55	97	97.32	95.61	99.28	95.55	96.93
018A/mallard/Maryland/UGAI15-7850/2015(H4N6)_PB2	91.71	91.69	91.71	91.69	91.73	91.71	91.71	91.29	91.32	91.32	91.32	91.32	91.29	91.64	96.32	96.23	91.54		91.27	91.54	91.54	91.36	91.54	91.62	91.54	91.54	91.64	91.58	91.62	91.58	91.69	91.69	91.43	91.58	91.51	91.36	91.38	91.58	91.05	91.43	91.14	91.4	91.34	91.6	91.8	91.45	91.6	91.38	91.62
019A/mallard/Maryland/UGAI15-7863/2015(H4N6)_PB2	96.23	96.21	96.23	96.21	96.25	96.23	96.23	95.86	95.83	95.88	95.88	95.88	95.86	96.03	91.27	91.18	95.96	91.27		96.1	96.1	95.18	96.1	95.92	96.01	96.01	95.94	96.36	96.4	95.53	96.47	96.43	96.38	96.18	96.43	95.13	95.15	96.18	95.57	95.42	95.57	95.18	95.11	96.56	96.54	95.22	96.21	95.15	96.49
020A/mallard_x_black_duck/Maryland/UGAI15-7873/2015(H11N2)_PB2	97.94	97.92	97.94	97.92	97.26	97.24	97.24	96.91	96.89	96.93	96.93	96.93	96.91	99.01	91.45	91.36	98.99	91.54	96.1		100	95.66	100	98.95	99.91	99.91	99.01	96.93	96.97	96.01	97.43	97.39	97.04	99.04	97	95.57	95.59	99.04	96.45	96.6	96.54	95.61	95.55	97.21	97.54	95.66	98.97	95.59	97.15
021A/mallard/Maryland/UGAI15-7876/2015(H11N2)_PB2	97.94	97.92	97.94	97.92	97.26	97.24	97.24	96.91	96.89	96.93	96.93	96.93	96.91	99.01	91.45	91.36	98.99	91.54	96.1	100		95.66	100	98.95	99.91	99.91	99.01	96.93	96.97	96.01	97.43	97.39	97.04	99.04	97	95.57	95.59	99.04	96.45	96.6	96.54	95.61	95.55	97.21	97.54	95.66	98.97	95.59	97.15
022A/American_black_duck/Maryland/UGAI15-7883/2015(H1N1)_PB2	95.7	95.72	95.7	95.68	95.68	95.66	95.66	95.11	95.09	95.13	95.13	95.13	95.11	95.64	91.1	91.05	95.61	91.36	95.18	95.66	95.66		95.66	95.53	95.57	95.57	95.59	95.92	95.96	99.04	95.68	95.68	95.9	95.66	95.86	98.68	98.71	95.66	94.82	95.02	94.82	98.73	98.66	96.07	95.79	98.77	95.68	98.71	96.01
023A/mallard/Maryland/UGAI15-7889/2015(H11N2)_PB2	97.94	97.92	97.94	97.92	97.26	97.24	97.24	96.91	96.89	96.93	96.93	96.93	96.91	99.01	91.45	91.36	98.99	91.54	96.1	100	100	95.66		98.95	99.91	99.91	99.01	96.93	96.97	96.01	97.43	97.39	97.04	99.04	97	95.57	95.59	99.04	96.45	96.6	96.54	95.61	95.55	97.21	97.54	95.66	98.97	95.59	97.15
024A/mallard/Maryland/UGAI15-7902/2015(H6N2)_PB2	97.94	97.92	97.94	97.92	97.13	97.11	97.11	96.78	96.75	96.8	96.8	96.8	96.78	99.36	91.45	91.36	99.34	91.62	95.92	98.95	98.95	95.53	98.95		98.86	98.86	99.89	96.8	96.84	95.96	97.21	97.17	96.91	99.3	96.86	95.53	95.55	99.3	96.4	96.43	96.4	95.57	95.55	97.08	97.32	95.61	99.23	95.55	97.02
025A/mallard/Maryland/UGAI15-7931/2015(H4N9)_PB2	97.85	97.83	97.85	97.83	97.17	97.15	97.15	96.82	96.8	96.84	96.84	96.84	96.82	98.93	91.36	91.27	98.9	91.54	96.01	99.91	99.91	95.57	99.91	98.86		100	98.93	96.84	96.89	95.92	97.35	97.3	96.95	98.95	96.91	95.48	95.5	98.95	96.36	96.51	96.45	95.53	95.46	97.13	97.46	95.57	98.88	95.5	97.06
026A/American_black_duck/Maryland/UGAI15-7932/2015(H4N9)_PB2	97.85	97.83	97.85	97.83	97.17	97.15	97.15	96.82	96.8	96.84	96.84	96.84	96.82	98.93	91.36	91.27	98.9	91.54	96.01	99.91	99.91	95.57	99.91	98.86	100		98.93	96.84	96.89	95.92	97.35	97.3	96.95	98.95	96.91	95.48	95.5	98.95	96.36	96.51	96.45	95.53	95.46	97.13	97.46	95.57	98.88	95.5	97.06
027A/mallard/Maryland/UGAI15-7965/2015(H6N2)_PB2	97.92	97.89	97.92	97.89	97.19	97.17	97.17	96.75	96.73	96.78	96.78	96.78	96.75	99.43	91.47	91.38	99.41	91.64	95.94	99.01	99.01	95.59	99.01	99.89	98.93	98.93		96.86	96.91	96.03	97.28	97.24	96.97	99.36	96.93	95.59	95.61	99.36	96.47	96.54	96.47	95.64	95.61	97.15	97.39	95.68	99.3	95.61	97.08
028A/mallard/Maryland/UGAI15-8190/2015(H4N6)_PB2	96.93	96.95	96.93	96.91	97.08	97.02	97.02	96.29	96.27	96.32	96.32	96.32	96.29	96.86	91.58	91.49	96.71	91.58	96.36	96.93	96.93	95.92	96.93	96.8	96.84	96.84	96.86		99.96	96.18	97.08	97.04	99.41	96.84	99.36	95.83	95.86	96.84	96.14	96.16	96.14	95.96	95.81	99.58	97.19	95.92	96.86	95.86	99.52
029A/American_black_duck/Maryland/UGAI15-8195/2015(H4N6)_PB2	96.97	97	96.97	96.95	97.13	97.06	97.06	96.34	96.32	96.36	96.36	96.36	96.34	96.91	91.62	91.54	96.75	91.62	96.4	96.97	96.97	95.96	96.97	96.84	96.89	96.89	96.91	99.96		96.23	97.13	97.08	99.45	96.89	99.41	95.88	95.9	96.89	96.18	96.21	96.18	96.01	95.86	99.63	97.24	95.96	96.91	95.9	99.56
030A/mallard/Maryland/UGAI15-8423/2015(H3N1)_PB2	96.05	96.07	96.05	96.03	96.03	96.01	96.01	95.46	95.44	95.48	95.48	95.48	95.46	96.07	91.4	91.36	95.96	91.58	95.53	96.01	96.01	99.04	96.01	95.96	95.92	95.92	96.03	96.18	96.23		96.03	95.99	96.16	96.1	96.12	99.3	99.32	96.1	95.18	95.37	95.18	99.34	99.28	96.34	96.14	99.39	96.12	99.32	96.27
031A/American_black_duck/Maine/UGAI16-5397/2016(H3N8)_PB2	97.48	97.46	97.48	97.46	99.43	99.41	99.41	97.94	97.92	97.96	97.96	97.96	97.94	97.28	91.56	91.47	97.21	91.69	96.47	97.43	97.43	95.68	97.43	97.21	97.35	97.35	97.28	97.08	97.13	96.03		99.74	97.11	97.43	97.06	95.68	95.7	97.43	96.56	96.93	96.56	95.72	95.66	97.28	99.89	95.77	97.46	95.7	97.21
032A/mallard/Maine/UGAI16-5404/2016(H3N2)_PB2	97.46	97.43	97.46	97.43	99.39	99.36	99.36	97.81	97.79	97.83	97.83	97.83	97.81	97.24	91.56	91.47	97.17	91.69	96.43	97.39	97.39	95.68	97.39	97.17	97.3	97.3	97.24	97.04	97.08	95.99	99.74		97.06	97.39	97.02	95.64	95.66	97.39	96.51	96.89	96.51	95.68	95.61	97.24	99.85	95.72	97.41	95.66	97.17
033A/mallard/Maine/UGAI16-5406/2016(H3N8)_PB2	97.04	97.06	97.04	97.02	97.11	97.04	97.04	96.32	96.29	96.34	96.34	96.34	96.32	96.97	91.43	91.34	96.82	91.43	96.38	97.04	97.04	95.9	97.04	96.91	96.95	96.95	96.97	99.41	99.45	96.16	97.11	97.06		96.95	99.82	95.81	95.83	96.95	96.16	96.1	96.16	95.94	95.79	99.78	97.21	95.9	96.97	95.83	99.71
034A/mallard/Maine/UGAI16-5416/2016(H4N6)_PB2	98.11	98.09	98.11	98.09	97.35	97.32	97.32	96.82	96.8	96.84	96.84	96.84	96.82	99.36	91.49	91.4	99.34	91.58	96.18	99.04	99.04	95.66	99.04	99.3	98.95	98.95	99.36	96.84	96.89	96.1	97.43	97.39	96.95		96.91	95.66	95.68	100	96.58	96.6	96.58	95.7	95.64	97.13	97.54	95.75	99.93	95.68	97.06
035A/mallard/Maine/UGAI16-5418/2016(H3N8)_PB2	97	97.02	97	96.97	97.06	97	97	96.27	96.25	96.29	96.29	96.29	96.27	96.93	91.54	91.45	96.78	91.51	96.43	97	97	95.86	97	96.86	96.91	96.91	96.93	99.36	99.41	96.12	97.06	97.02	99.82	96.91		95.77	95.79	96.91	96.12	96.05	96.12	95.9	95.75	99.74	97.17	95.86	96.93	95.79	99.67
036A/mallard/Maine/UGAI16-5420/2016(H4N6)_PB2	95.61	95.64	95.61	95.59	95.68	95.75	95.75	95.11	95.09	95.13	95.13	95.13	95.11	95.64	91.01	90.96	95.53	91.36	95.13	95.57	95.57	98.68	95.57	95.53	95.48	95.48	95.59	95.83	95.88	99.3	95.68	95.64	95.81	95.66	95.77		99.93	95.66	94.74	95.02	94.74	99.87	99.93	95.99	95.79	99.91	95.68	99.85	95.92
037A/mallard/Maine/UGAI16-5421/2016(H4N6)_PB2	95.64	95.66	95.64	95.61	95.7	95.77	95.77	95.13	95.11	95.15	95.15	95.15	95.13	95.66	91.07	91.03	95.55	91.38	95.15	95.59	95.59	98.71	95.59	95.55	95.5	95.5	95.61	95.86	95.9	99.32	95.7	95.66	95.83	95.68	95.79	99.93		95.68	94.76	95.04	94.76	99.89	99.91	96.01	95.81	99.93	95.7	99.87	95.94
038A/mallard/Maine/UGAI16-5424/2016(H4N6)_PB2	98.11	98.09	98.11	98.09	97.35	97.32	97.32	96.82	96.8	96.84	96.84	96.84	96.82	99.36	91.49	91.4	99.34	91.58	96.18	99.04	99.04	95.66	99.04	99.3	98.95	98.95	99.36	96.84	96.89	96.1	97.43	97.39	96.95	100	96.91	95.66	95.68		96.58	96.6	96.58	95.7	95.64	97.13	97.54	95.75	99.93	95.68	97.06
039A/mallard/Maine/UGAI16-5426/2016(H4N6)_PB2	96.45	96.43	96.45	96.43	96.47	96.45	96.45	95.77	95.75	95.79	95.79	95.79	95.77	96.47	91.1	91.01	96.49	91.05	95.57	96.45	96.45	94.82	96.45	96.4	96.36	96.36	96.47	96.14	96.18	95.18	96.56	96.51	96.16	96.58	96.12	94.74	94.76	96.58		97.48	99.91	94.78	94.71	96.34	96.67	94.82	96.6	94.76	96.36
040A/mallard/Maine/UGAI16-5427/2016(H4N6)_PB2	96.56	96.54	96.56	96.54	96.84	96.82	96.82	96.32	96.29	96.34	96.34	96.34	96.32	96.45	91.56	91.47	96.38	91.43	95.42	96.6	96.6	95.02	96.6	96.43	96.51	96.51	96.54	96.16	96.21	95.37	96.93	96.89	96.1	96.6	96.05	95.02	95.04	96.6	97.48		97.48	95.07	95	96.27	97.04	95.11	96.62	95.04	96.29
041A/mallard/Maine/UGAI16-5428/2016(H11N1)_PB2	96.45	96.43	96.45	96.43	96.47	96.45	96.45	95.77	95.75	95.79	95.79	95.79	95.77	96.47	91.1	91.01	96.49	91.14	95.57	96.54	96.54	94.82	96.54	96.4	96.45	96.45	96.47	96.14	96.18	95.18	96.56	96.51	96.16	96.58	96.12	94.74	94.76	96.58	99.91	97.48		94.78	94.71	96.34	96.67	94.82	96.6	94.76	96.36
042A/mallard/Maine/UGAI16-5429/2016(H4N6)_PB2	95.66	95.68	95.66	95.64	95.72	95.79	95.79	95.15	95.13	95.18	95.18	95.18	95.15	95.68	91.05	91.01	95.57	91.4	95.18	95.61	95.61	98.73	95.61	95.57	95.53	95.53	95.64	95.96	96.01	99.34	95.72	95.68	95.94	95.7	95.9	99.87	99.89	95.7	94.78	95.07	94.78		99.85	96.12	95.83	99.96	95.72	99.89	96.05
043A/American_black_duck/Maine/UGAI16-5431/2016(H4N6)_PB2	95.59	95.61	95.59	95.57	95.66	95.72	95.72	95.09	95.07	95.11	95.11	95.11	95.09	95.66	90.99	90.94	95.55	91.34	95.11	95.55	95.55	98.66	95.55	95.55	95.46	95.46	95.61	95.81	95.86	99.28	95.66	95.61	95.79	95.64	95.75	99.93	99.91	95.64	94.71	95	94.71	99.85		95.96	95.77	99.89	95.66	99.82	95.9
044A/American_black_duck/Maine/UGAI16-5433/2016(H3N8)_PB2	97.13	97.15	97.13	97.11	97.28	97.21	97.21	96.49	96.47	96.51	96.51	96.51	96.49	97.15	91.6	91.51	97	91.6	96.56	97.21	97.21	96.07	97.21	97.08	97.13	97.13	97.15	99.58	99.63	96.34	97.28	97.24	99.78	97.13	99.74	95.99	96.01	97.13	96.34	96.27	96.34	96.12	95.96		97.39	96.07	97.15	96.01	99.89
045A/mallard/Maine/UGAI16-5445/2016(H3N8)_PB2	97.59	97.57	97.59	97.57	99.54	99.52	99.52	97.96	97.94	97.98	97.98	97.98	97.96	97.39	91.67	91.58	97.32	91.8	96.54	97.54	97.54	95.79	97.54	97.32	97.46	97.46	97.39	97.19	97.24	96.14	99.89	99.85	97.21	97.54	97.17	95.79	95.81	97.54	96.67	97.04	96.67	95.83	95.77	97.39		95.88	97.57	95.81	97.32
046A/mallard/Maine/UGAI16-5448/2016(H4N6)_PB2	95.7	95.72	95.7	95.68	95.77	95.83	95.83	95.2	95.18	95.22	95.22	95.22	95.2	95.72	91.1	91.05	95.61	91.45	95.22	95.66	95.66	98.77	95.66	95.61	95.57	95.57	95.68	95.92	95.96	99.39	95.77	95.72	95.9	95.75	95.86	99.91	99.93	95.75	94.82	95.11	94.82	99.96	99.89	96.07	95.88		95.77	99.93	96.01
047A/American_black_duck/Maine/UGAI16-5451/2016(H4N6)_PB2	98.14	98.11	98.14	98.11	97.37	97.35	97.35	96.75	96.73	96.78	96.78	96.78	96.75	99.3	91.51	91.43	99.28	91.6	96.21	98.97	98.97	95.68	98.97	99.23	98.88	98.88	99.3	96.86	96.91	96.12	97.46	97.41	96.97	99.93	96.93	95.68	95.7	99.93	96.6	96.62	96.6	95.72	95.66	97.15	97.57	95.77		95.7	97.08
048A/American_black_duck/Maine/UGAI16-5454/2016(H4N6)_PB2	95.64	95.66	95.64	95.61	95.7	95.77	95.77	95.13	95.11	95.15	95.15	95.15	95.13	95.66	91.03	90.99	95.55	91.38	95.15	95.59	95.59	98.71	95.59	95.55	95.5	95.5	95.61	95.86	95.9	99.32	95.7	95.66	95.83	95.68	95.79	99.85	99.87	95.68	94.76	95.04	94.76	99.89	99.82	96.01	95.81	99.93	95.7		95.94
049A/mallard/Maine/UGAI16-5460/2016(H4N6)_PB2	97.06	97.08	97.06	97.04	97.21	97.15	97.15	96.43	96.4	96.45	96.45	96.45	96.43	97.08	91.62	91.54	96.93	91.62	96.49	97.15	97.15	96.01	97.15	97.02	97.06	97.06	97.08	99.52	99.56	96.27	97.21	97.17	99.71	97.06	99.67	95.92	95.94	97.06	96.36	96.29	96.36	96.05	95.9	99.89	97.32	96.01	97.08	95.94
050A/American_black_duck/Maine/UGAI16-5466/2016(H9N9)_PB2	96.36	96.34	96.36	96.34	96.64	96.62	96.62	95.86	95.83	95.88	95.88	95.88	95.86	96.34	91.1	91.01	96.36	90.96	95.31	96.4	96.4	94.74	96.4	96.27	96.32	96.32	96.34	95.96	96.01	95.18	96.73	96.69	95.99	96.58	95.94	94.74	94.76	96.58	98.16	97.57	98.16	94.78	94.71	96.21	96.84	94.82	96.6	94.76	96.18
051A/American_black_duck/Maine/UGAI16-5479/2016(H4N6)_PB2	96.75	96.73	96.75	96.73	97.83	97.81	97.81	97.17	97.15	97.19	97.19	97.19	97.17	96.69	91.14	91.05	96.62	91.23	95.7	96.67	96.67	95.35	96.67	96.62	96.58	96.58	96.69	96.67	96.71	95.61	97.92	97.87	96.6	96.8	96.56	95.31	95.33	96.8	95.92	96.12	95.92	95.44	95.29	96.78	98.03	95.39	96.82	95.33	96.71
052A/mallard/Maine/UGAI16-5482/2016(H4N6)_PB2	96.71	96.69	96.71	96.69	97.79	97.76	97.76	97.13	97.11	97.15	97.15	97.15	97.13	96.64	91.18	91.1	96.58	91.18	95.66	96.62	96.62	95.31	96.62	96.58	96.54	96.54	96.64	96.62	96.67	95.57	97.87	97.83	96.56	96.75	96.51	95.26	95.29	96.75	95.92	96.07	95.83	95.39	95.24	96.73	97.98	95.35	96.78	95.29	96.67
053A/American_black_duck/Maine/UGAI16-5487/2016(H9N9)_PB2	96.4	96.38	96.4	96.38	96.69	96.67	96.67	95.9	95.88	95.92	95.92	95.92	95.9	96.38	91.14	91.05	96.4	91.01	95.35	96.45	96.45	94.78	96.45	96.32	96.36	96.36	96.38	96.01	96.05	95.22	96.78	96.73	96.03	96.62	95.99	94.78	94.8	96.62	98.2	97.61	98.2	94.82	94.76	96.25	96.89	94.87	96.64	94.8	96.23
054A/American_black_duck/Maine/UGAI16-5507/2016(H4N6)_PB2	96.78	96.75	96.78	96.75	97.85	97.83	97.83	97.19	97.17	97.21	97.21	97.21	97.19	96.71	91.21	91.12	96.64	91.25	95.72	96.69	96.69	95.37	96.69	96.64	96.6	96.6	96.71	96.69	96.73	95.64	97.94	97.89	96.62	96.82	96.58	95.33	95.35	96.82	95.94	96.14	95.9	95.46	95.31	96.8	98.05	95.42	96.84	95.35	96.73
055A/American_black_duck/Maine/UGAI16-5510/2016(H4N6)_PB2	96.8	96.78	96.8	96.78	97.87	97.85	97.85	97.21	97.19	97.24	97.24	97.24	97.21	96.73	91.18	91.1	96.67	91.27	95.75	96.71	96.71	95.39	96.71	96.67	96.62	96.62	96.73	96.71	96.75	95.66	97.96	97.92	96.64	96.84	96.6	95.35	95.37	96.84	95.92	96.16	95.92	95.48	95.33	96.82	98.07	95.44	96.86	95.37	96.75
056A/American_black_duck/Maine/UGAI16-5511/2016(H4N6)_PB2	96.78	96.75	96.78	96.75	97.85	97.83	97.83	97.19	97.17	97.21	97.21	97.21	97.19	96.71	91.16	91.07	96.64	91.25	95.72	96.69	96.69	95.37	96.69	96.64	96.6	96.6	96.71	96.69	96.73	95.64	97.94	97.89	96.62	96.82	96.58	95.33	95.35	96.82	95.9	96.14	95.9	95.46	95.31	96.8	98.05	95.42	96.84	95.35	96.73
057A/American_black_duck/Maine/UGAI16-5512/2016(H4N6)_PB2	96.73	96.71	96.73	96.71	97.81	97.79	97.79	97.15	97.13	97.17	97.17	97.17	97.15	96.67	91.21	91.12	96.6	91.25	95.68	96.69	96.69	95.33	96.69	96.6	96.6	96.6	96.67	96.64	96.69	95.59	97.89	97.85	96.58	96.78	96.54	95.29	95.31	96.78	95.9	96.1	95.9	95.42	95.26	96.75	98	95.37	96.8	95.31	96.69
058A/mallard/Maryland/UGAI16-5525/2016(H11N9)_PB2	96.34	96.36	96.34	96.32	96.45	96.43	96.43	95.83	95.81	95.86	95.86	95.86	95.83	96.4	91.73	91.64	96.34	91.69	96.29	96.56	96.56	95.72	96.56	96.34	96.47	96.47	96.4	96.6	96.64	96.07	96.54	96.49	96.62	96.56	96.58	95.77	95.75	96.56	95.77	96.1	95.77	95.77	95.79	96.8	96.64	95.81	96.58	95.75	96.73
059A/mallard/Maryland/UGAI16-5526/2016(H1N2)_PB2	96.89	96.91	96.89	96.86	97.04	96.97	96.97	96.25	96.23	96.27	96.27	96.27	96.25	96.91	91.49	91.4	96.75	91.4	96.32	96.97	96.97	95.83	96.97	96.84	96.89	96.89	96.91	99.3	99.34	96.1	97.04	97	99.41	96.89	99.36	95.75	95.77	96.89	96.1	96.03	96.1	95.88	95.72	99.58	97.15	95.83	96.91	95.77	99.52
060A/mallard/Maryland/UGAI16-5536/2016(H3N6)_PB2	95.22	95.2	95.22	95.2	95.37	95.35	95.35	94.85	94.82	94.87	94.87	94.87	94.85	94.93	90.61	90.53	94.91	90.66	97.89	95.13	95.13	94.39	95.13	94.82	95.13	95.13	94.89	95.22	95.26	94.82	95.5	95.46	95.37	95.13	95.31	94.34	94.36	95.13	94.56	94.36	94.56	94.39	94.32	95.46	95.57	94.43	95.15	94.36	95.35
061A/mallard/Maryland/UGAI16-5539/2016(H3N6)_PB2	95.22	95.2	95.22	95.2	95.37	95.35	95.35	94.85	94.82	94.87	94.87	94.87	94.85	94.93	90.61	90.53	94.91	90.66	97.89	95.13	95.13	94.39	95.13	94.82	95.13	95.13	94.89	95.22	95.26	94.82	95.5	95.46	95.37	95.13	95.31	94.34	94.36	95.13	94.56	94.36	94.56	94.39	94.32	95.46	95.57	94.43	95.15	94.36	95.35
062A/mallard/Maryland/UGAI16-5540/2016(H3N6)_PB2	95.22	95.2	95.22	95.2	95.37	95.35	95.35	94.85	94.82	94.87	94.87	94.87	94.85	94.93	90.61	90.53	94.91	90.66	97.89	95.13	95.13	94.39	95.13	94.82	95.13	95.13	94.89	95.22	95.26	94.82	95.5	95.46	95.37	95.13	95.31	94.34	94.36	95.13	94.56	94.36	94.56	94.39	94.32	95.46	95.57	94.43	95.15	94.36	95.35
063A/mallard/Maryland/UGAI16-5544/2016(H3N6)_PB2	95.22	95.2	95.22	95.2	95.37	95.35	95.35	94.85	94.82	94.87	94.87	94.87	94.85	94.93	90.61	90.53	94.91	90.66	97.89	95.13	95.13	94.39	95.13	94.82	95.13	95.13	94.89	95.22	95.26	94.82	95.5	95.46	95.37	95.13	95.31	94.34	94.36	95.13	94.56	94.36	94.56	94.39	94.32	95.46	95.57	94.43	95.15	94.36	95.35
064A/mallard/Maryland/UGAI16-5545/2016(H3N6)_PB2	95.18	95.15	95.18	95.15	95.33	95.31	95.31	94.8	94.78	94.82	94.82	94.82	94.8	94.89	90.57	90.48	94.87	90.61	97.85	95.09	95.09	94.43	95.09	94.78	95.09	95.09	94.85	95.18	95.22	94.87	95.46	95.42	95.33	95.09	95.26	94.39	94.41	95.09	94.52	94.32	94.52	94.43	94.36	95.42	95.53	94.47	95.11	94.41	95.31
065A/American_black_duck/Maryland/UGAI16-5588/2016(H1N1)_PB2	97.57	97.54	97.57	97.54	96.84	96.82	96.82	96.32	96.29	96.34	96.34	96.34	96.32	98.86	91.25	91.16	98.84	91.29	95.7	98.53	98.53	95.07	98.53	98.79	98.44	98.44	98.9	96.51	96.56	95.5	96.93	96.89	96.62	98.97	96.58	95.15	95.18	98.97	96.12	96.27	96.12	95.2	95.13	96.8	97.04	95.24	98.9	95.18	96.73
066A/American_black_duck/Maryland/UGAI16-5589/2016(H1N1)_PB2	96.23	96.25	96.23	96.21	96.34	96.32	96.32	95.72	95.7	95.75	95.75	95.75	95.72	96.29	91.62	91.54	96.23	91.58	96.18	96.54	96.54	95.7	96.54	96.23	96.45	96.45	96.29	96.49	96.54	95.96	96.43	96.38	96.51	96.45	96.47	95.66	95.64	96.45	95.61	95.99	95.61	95.66	95.68	96.69	96.54	95.7	96.47	95.64	96.62
067A/northern_shoveler/Maryland/UGAI16-5592/2016(H11N9)_PB2	96.18	96.21	96.18	96.16	96.38	96.36	96.36	95.68	95.66	95.7	95.7	95.7	95.68	96.25	91.75	91.67	96.18	91.71	96.14	96.49	96.49	95.57	96.49	96.18	96.4	96.4	96.25	96.45	96.49	95.92	96.47	96.43	96.47	96.4	96.43	95.61	95.59	96.4	95.61	95.99	95.61	95.61	95.64	96.64	96.58	95.66	96.43	95.59	96.58
068A/green-winged_teal/Maryland/UGAI16-5593/2016(H4N6)_PB2	97.96	97.94	97.96	97.94	97.28	97.26	97.26	96.84	96.82	96.86	96.86	96.86	96.84	99.39	91.47	91.38	99.36	91.56	96.03	99.06	99.06	95.77	99.06	99.32	98.97	98.97	99.39	96.78	96.82	96.21	97.37	97.32	96.89	99.41	96.84	95.86	95.88	99.41	96.47	96.45	96.47	95.9	95.83	97.06	97.48	95.94	99.34	95.88	97
069A/mallard/Maryland/16-042534-2/2016(H5N2)_PB2	97.5	97.52	97.5	97.48	97	96.97	96.97	96.47	96.45	96.49	96.49	96.49	96.47	98.84	91.27	91.18	98.82	91.54	95.66	98.51	98.51	95.13	98.51	98.77	98.42	98.42	98.88	96.58	96.62	95.57	97.08	97.04	96.69	98.95	96.64	95.22	95.24	98.95	96.1	96.25	96.1	95.26	95.2	96.86	97.19	95.31	98.88	95.24	96.8
070A/mallard_duck/Maryland/16OS2484/2016(H1N1)_PB2	95.48	95.5	95.48	95.46	95.46	95.44	95.44	94.98	94.96	95	95	95	94.98	95.5	90.79	90.75	95.48	91.14	95.13	95.53	95.53	98.82	95.53	95.39	95.44	95.44	95.46	95.61	95.66	98.64	95.46	95.42	95.59	95.53	95.57	98.29	98.31	95.53	94.74	94.85	94.74	98.33	98.27	95.77	95.57	98.38	95.55	98.31	95.7
071A/mallard_duck/Maryland/16OS2508/2016(H1N1)_PB2	95.48	95.5	95.48	95.46	95.46	95.44	95.44	94.98	94.96	95	95	95	94.98	95.5	90.79	90.75	95.48	91.14	95.13	95.53	95.53	98.82	95.53	95.39	95.44	95.44	95.46	95.61	95.66	98.64	95.46	95.42	95.59	95.53	95.57	98.29	98.31	95.53	94.74	94.85	94.74	98.33	98.27	95.77	95.57	98.38	95.55	98.31	95.7
072A/mallard_duck/Maryland/16OS2571/2016(H1N1)_PB2	90.92	90.9	90.92	90.9	90.9	90.88	90.88	90.5	90.53	90.53	90.53	90.53	90.5	90.86	93.07	92.98	90.79	92.94	90.92	91.01	91.01	91.18	91.01	90.96	91.01	91.01	90.99	91.18	91.23	91.32	90.94	90.86	90.99	91.1	90.9	91.01	91.03	91.1	90.66	90.94	90.66	91.05	90.99	91.12	90.96	91.1	91.12	91.03	91.05
073A/mallard_duck/Maryland/16OS2621/2016(H1N9)_PB2	95.66	95.68	95.66	95.64	95.64	95.61	95.61	95.07	95.04	95.09	95.09	95.09	95.07	95.68	91.14	91.1	95.57	91.49	95.18	95.61	95.61	98.73	95.61	95.57	95.53	95.53	95.64	95.88	95.92	99.34	95.64	95.59	95.86	95.7	95.81	99.52	99.54	95.7	94.96	95.07	94.96	99.56	99.5	96.03	95.75	99.61	95.72	99.54	95.96
074A/pintail_duck/Maryland/16OS3852/2016(H11N9)_PB2	97.15	97.17	97.15	97.13	96.78	96.75	96.75	96.25	96.23	96.27	96.27	96.27	96.25	96.82	91.18	91.12	96.67	91.18	96.14	96.89	96.89	95.88	96.89	96.67	96.8	96.8	96.78	97.85	97.89	96.14	96.86	96.93	98.14	96.71	98.09	95.79	95.81	96.71	95.83	95.94	95.83	95.83	95.77	98.22	96.97	95.88	96.73	95.81	98.16
075A/American_wigeon/Maryland/16OS5139/2016(H6N8)_PB2	96.84	96.86	96.84	96.82	96.73	96.71	96.71	96.12	96.1	96.14	96.14	96.14	96.12	96.86	91.4	91.34	96.71	91.4	96.18	96.75	96.75	95.96	96.75	96.71	96.67	96.67	96.82	97.81	97.85	96.23	96.82	96.89	98	96.84	98.05	95.88	95.9	96.84	95.79	95.9	95.79	95.92	95.86	98.18	96.93	95.96	96.86	95.9	98.11
076A/mallard/Maine/ME-Y17-033/2017(H4N6)_PB2	97.39	97.37	97.39	97.37	96.89	96.86	96.86	96.36	96.34	96.38	96.38	96.38	96.36	98.68	91.16	91.07	98.62	91.25	95.55	98.31	98.31	94.93	98.31	98.57	98.22	98.22	98.68	96.47	96.51	95.37	96.97	96.93	96.58	98.75	96.54	95.02	95.04	98.75	96.07	96.14	95.99	95.07	95	96.75	97.08	95.11	98.68	95.04	96.69
077A/mallard_x_black_duck/Maine/ME-Y17-059/2017(H4N6)_PB2	97.41	97.39	97.41	97.39	96.91	96.89	96.89	96.38	96.36	96.4	96.4	96.4	96.38	98.71	91.18	91.1	98.64	91.27	95.57	98.33	98.33	94.96	98.33	98.6	98.25	98.25	98.71	96.49	96.54	95.39	97	96.95	96.6	98.77	96.56	95.04	95.07	98.77	96.1	96.16	96.01	95.09	95.02	96.78	97.11	95.13	98.71	95.07	96.71
078A/mallard/Maine/ME-Y17-060/2017(H4N6)_PB2	97.41	97.39	97.41	97.39	96.91	96.89	96.89	96.38	96.36	96.4	96.4	96.4	96.38	98.71	91.18	91.1	98.64	91.27	95.57	98.33	98.33	94.96	98.33	98.6	98.25	98.25	98.71	96.49	96.54	95.39	97	96.95	96.6	98.77	96.56	95.04	95.07	98.77	96.1	96.16	96.01	95.09	95.02	96.78	97.11	95.13	98.71	95.07	96.71
079A/mallard/Maine/ME-Y17-064/2017(H3N8)_PB2	97.15	97.13	97.15	97.13	96.6	96.54	96.54	96.03	96.01	96.05	96.05	96.05	96.03	98.49	91.14	91.05	98.46	91.36	95.48	98.16	98.16	94.78	98.16	98.42	98.07	98.07	98.53	96.23	96.27	95.22	96.64	96.6	96.34	98.6	96.29	94.87	94.89	98.6	95.75	95.99	95.75	94.91	94.85	96.51	96.75	94.96	98.53	94.89	96.45
080A/mallard/Maine/ME-Y17-065/2017(H4N6)_PB2	97.41	97.39	97.41	97.39	96.91	96.89	96.89	96.38	96.36	96.4	96.4	96.4	96.38	98.66	91.21	91.12	98.6	91.29	95.59	98.29	98.29	94.98	98.29	98.55	98.2	98.2	98.66	96.51	96.56	95.42	97	96.95	96.62	98.73	96.58	95.07	95.09	98.73	96.1	96.16	96.01	95.11	95.04	96.8	97.11	95.15	98.66	95.09	96.73
081A/mallard/Maine/ME-Y17-066/2017(H3N8)_PB2	97.19	97.17	97.19	97.17	96.64	96.58	96.58	96.07	96.05	96.1	96.1	96.1	96.07	98.53	91.18	91.1	98.51	91.4	95.53	98.2	98.2	94.82	98.2	98.46	98.11	98.11	98.57	96.27	96.32	95.26	96.69	96.64	96.38	98.64	96.34	94.91	94.93	98.64	95.79	96.03	95.79	94.96	94.89	96.56	96.8	95	98.57	94.93	96.49
082A/mallard/Maine/ME-Y17-068/2017(H4N6)_PB2	97.39	97.37	97.39	97.37	96.89	96.86	96.86	96.36	96.34	96.38	96.38	96.38	96.36	98.68	91.16	91.07	98.62	91.25	95.55	98.31	98.31	94.93	98.31	98.57	98.22	98.22	98.68	96.47	96.51	95.37	96.97	96.93	96.58	98.75	96.54	95.02	95.04	98.75	96.07	96.14	95.99	95.07	95	96.75	97.08	95.11	98.68	95.04	96.69
083A/mallard/Maine/ME-Y17-102/2017(H3N6)_PB2	96.54	96.51	96.54	96.51	96.82	96.8	96.8	96.29	96.27	96.32	96.32	96.32	96.29	96.43	91.58	91.49	96.45	91.45	95.39	96.58	96.58	95.09	96.58	96.4	96.49	96.49	96.51	96.14	96.18	95.35	96.91	96.86	96.07	96.58	96.03	95	95.02	96.58	97.5	99.8	97.5	95.04	94.98	96.25	97.02	95.09	96.6	95.02	96.27
084A/mallard/Maine/ME-Y17-123/2017(H4N6)_PB2	96.84	96.82	96.84	96.82	97	96.93	96.93	96.21	96.18	96.23	96.23	96.23	96.21	96.91	91.54	91.45	96.8	91.45	96.23	97.02	97.02	95.7	97.02	96.89	96.93	96.93	96.95	99.08	99.12	95.96	97	96.95	99.28	96.93	99.23	95.61	95.64	96.93	96.23	96.07	96.23	95.75	95.59	99.45	97.11	95.7	96.95	95.64	99.39
085A/mallard/Maine/ME-Y17-135/2017(H8N4)_PB2	97.5	97.48	97.5	97.48	96.82	96.8	96.8	96.29	96.27	96.32	96.32	96.32	96.29	98.84	91.27	91.18	98.82	91.45	95.83	98.51	98.51	95.13	98.51	98.86	98.42	98.42	98.97	96.49	96.54	95.57	96.91	96.86	96.6	98.95	96.56	95.22	95.24	98.95	96.18	96.25	96.18	95.26	95.2	96.78	97.02	95.31	98.88	95.33	96.71
086A/mallard/Maine/ME-Y17-142/2017(H4N6)_PB2	97.37	97.35	97.37	97.35	96.86	96.84	96.84	96.34	96.32	96.36	96.36	96.36	96.34	98.66	91.14	91.05	98.6	91.32	95.53	98.29	98.29	94.91	98.29	98.55	98.2	98.2	98.66	96.45	96.49	95.35	96.95	96.91	96.56	98.73	96.51	95	95.02	98.73	96.05	96.12	95.96	95.04	94.98	96.73	97.06	95.09	98.66	95.02	96.67
087A/mallard/Maine/ME-Y17-144/2017(H3N6)_PB2	96.49	96.47	96.49	96.47	96.69	96.67	96.67	96.16	96.14	96.18	96.18	96.18	96.16	96.38	91.62	91.54	96.4	91.4	95.26	96.54	96.54	95.04	96.54	96.36	96.45	96.45	96.47	96.1	96.14	95.31	96.78	96.73	96.12	96.54	96.07	94.96	94.98	96.54	97.37	99.67	97.37	95	94.93	96.29	96.89	95.04	96.56	94.98	96.32
088A/mallard/Maine/ME-Y17-157/2017(H3N8)_PB2	97	97.02	97	96.97	97.15	97.08	97.08	96.36	96.34	96.38	96.38	96.38	96.36	97.02	91.51	91.43	96.86	91.51	96.51	97.08	97.08	95.94	97.08	96.95	97	97	97.02	99.45	99.5	96.21	97.15	97.11	99.65	97	99.61	95.86	95.88	97	96.21	96.14	96.21	95.99	95.83	99.82	97.26	95.94	97.02	95.88	99.76
089A/mallard/Maine/ME-Y17-165/2017(H3N8)_PB2	97	97.02	97	96.97	97.15	97.08	97.08	96.36	96.34	96.38	96.38	96.38	96.36	97.02	91.51	91.43	96.86	91.51	96.51	97.08	97.08	95.94	97.08	96.95	97	97	97.02	99.45	99.5	96.21	97.15	97.11	99.65	97	99.61	95.86	95.88	97	96.21	96.14	96.21	95.99	95.83	99.82	97.26	95.94	97.02	95.88	99.76
090A/mallard/Maine/ME-Y17-166/2017(H3N8)_PB2	97.02	97.04	97.02	97	97.17	97.11	97.11	96.38	96.36	96.4	96.4	96.4	96.38	97.04	91.54	91.45	96.89	91.54	96.54	97.11	97.11	95.96	97.11	96.97	97.02	97.02	97.04	99.47	99.52	96.23	97.17	97.13	99.67	97.02	99.63	95.88	95.9	97.02	96.23	96.16	96.23	96.01	95.86	99.85	97.28	95.96	97.04	95.9	99.78
091A/American_black_duck/Maine/ME-Y17-170/2017(H3N8)_PB2	97	97.02	97	96.97	97.15	97.08	97.08	96.36	96.34	96.38	96.38	96.38	96.36	97.02	91.51	91.43	96.86	91.51	96.51	97.08	97.08	95.94	97.08	96.95	97	97	97.02	99.45	99.5	96.21	97.15	97.11	99.65	97	99.61	95.86	95.88	97	96.25	96.18	96.25	95.99	95.83	99.82	97.26	95.94	97.02	95.88	99.76
092A/mallard/Maine/ME-Y17-176/2017(H8N4)_PB2	97.46	97.43	97.46	97.43	96.78	96.75	96.75	96.25	96.23	96.27	96.27	96.27	96.25	98.79	91.4	91.32	98.77	91.58	95.79	98.46	98.46	95.09	98.46	98.82	98.38	98.38	98.93	96.45	96.49	95.53	96.86	96.82	96.56	98.9	96.51	95.18	95.2	98.9	96.14	96.21	96.14	95.22	95.15	96.73	96.97	95.26	98.84	95.29	96.67
093A/mallard/Maine/ME-Y17-179/2017(H4N6)_PB2	97.37	97.35	97.37	97.35	96.86	96.84	96.84	96.34	96.32	96.36	96.36	96.36	96.34	98.66	91.14	91.05	98.6	91.23	95.53	98.29	98.29	94.91	98.29	98.55	98.2	98.2	98.66	96.45	96.49	95.35	96.95	96.91	96.56	98.73	96.51	95	95.02	98.73	96.05	96.12	95.96	95.04	94.98	96.73	97.06	95.09	98.66	95.02	96.67
094A/mallard/Maine/ME-Y17-180/2017(H8N4)_PB2	97.46	97.43	97.46	97.43	96.78	96.75	96.75	96.25	96.23	96.27	96.27	96.27	96.25	98.79	91.4	91.32	98.77	91.58	95.79	98.46	98.46	95.09	98.46	98.82	98.38	98.38	98.93	96.45	96.49	95.53	96.86	96.82	96.56	98.9	96.51	95.18	95.2	98.9	96.14	96.21	96.14	95.22	95.15	96.73	96.97	95.26	98.84	95.29	96.67
095A/mallard/Maine/ME-Y17-181/2017(H8N4)_PB2	97.46	97.43	97.46	97.43	96.78	96.75	96.75	96.25	96.23	96.27	96.27	96.27	96.25	98.79	91.4	91.32	98.77	91.58	95.79	98.46	98.46	95.09	98.46	98.82	98.38	98.38	98.93	96.45	96.49	95.53	96.86	96.82	96.56	98.9	96.51	95.18	95.2	98.9	96.14	96.21	96.14	95.22	95.15	96.73	96.97	95.26	98.84	95.29	96.67
096A/American_black_duck/Maine/ME-Y17-227/2017(H4N6)_PB2	96.45	96.43	96.45	96.43	96.38	96.36	96.36	95.86	95.83	95.88	95.88	95.88	95.86	96.38	91.1	91.01	96.4	90.96	95.66	96.36	96.36	94.82	96.36	96.32	96.27	96.27	96.38	95.96	96.01	95.18	96.47	96.43	95.9	96.49	95.86	94.74	94.76	96.49	99.3	97.48	99.3	94.78	94.71	96.07	96.58	94.82	96.51	94.76	96.1
097A/mallard/Maine/ME-Y17-243/2017(H3N2)_PB2	97.37	97.35	97.37	97.35	98.18	98.16	98.16	97.74	97.72	97.76	97.76	97.76	97.74	97.28	91.45	91.36	97.19	91.36	96.23	97.32	97.32	95.39	97.32	97.19	97.24	97.24	97.26	97.06	97.11	95.83	98.27	98.22	97.08	97.41	97.04	95.48	95.5	97.41	96.45	96.56	96.45	95.53	95.46	97.26	98.38	95.57	97.43	95.5	97.19
098A/American_black_duck/Maine/ME-Y17-326/2017(H9N2)_PB2	97.37	97.35	97.37	97.35	98.18	98.16	98.16	97.74	97.72	97.76	97.76	97.76	97.74	97.19	91.45	91.36	97.11	91.36	96.23	97.24	97.24	95.39	97.24	97.11	97.15	97.15	97.17	97.06	97.11	95.83	98.27	98.22	97.08	97.32	97.04	95.48	95.5	97.32	96.45	96.56	96.45	95.53	95.46	97.26	98.38	95.57	97.35	95.5	97.19
099A/American_black_duck/Maine/ME-Y17-331/2017(H9N2)_PB2	97.46	97.43	97.46	97.43	98.18	98.16	98.16	97.74	97.72	97.76	97.76	97.76	97.74	97.19	91.45	91.36	97.11	91.36	96.23	97.24	97.24	95.39	97.24	97.11	97.15	97.15	97.17	97.06	97.11	95.83	98.27	98.22	97.08	97.32	97.04	95.48	95.5	97.32	96.45	96.56	96.45	95.53	95.46	97.26	98.38	95.57	97.35	95.5	97.19
100A/American_black_duck/Maine/ME-Y17-335/2017(H4N6)_PB2	96.32	96.29	96.32	96.29	96.43	96.4	96.4	95.81	95.79	95.83	95.83	95.83	95.81	96.21	90.88	90.79	96.23	90.83	95.18	96.27	96.27	94.61	96.27	96.14	96.18	96.18	96.21	95.75	95.79	95.04	96.51	96.47	95.77	96.45	95.72	94.61	94.63	96.45	97.89	97.3	97.89	94.65	94.58	95.99	96.62	94.69	96.47	94.63	95.96
101A/mallard/Maine/ME-Y17-347/2017(H9N2)_PB2	97.41	97.39	97.41	97.39	98.22	98.2	98.2	97.79	97.76	97.81	97.81	97.81	97.79	97.24	91.49	91.4	97.15	91.4	96.27	97.28	97.28	95.44	97.28	97.15	97.19	97.19	97.21	97.11	97.15	95.88	98.31	98.27	97.13	97.37	97.08	95.53	95.55	97.37	96.49	96.6	96.49	95.57	95.5	97.3	98.42	95.61	97.39	95.55	97.24
102A/northern_pintail/Maryland/17OS4496/2017(H1N1)_PB2	95.48	95.5	95.48	95.46	95.46	95.44	95.44	94.89	94.87	94.91	94.91	94.91	94.89	95.68	91.05	91.01	95.57	91.36	95.22	95.61	95.61	98.29	95.61	95.57	95.53	95.53	95.64	95.61	95.66	98.73	95.46	95.46	95.59	95.79	95.64	98.51	98.53	95.79	94.61	94.89	94.61	98.55	98.49	95.77	95.57	98.6	95.81	98.53	95.7
[truncated: 53 more columns]

## Sheet: PB1
The percent similarity between PB1 gene segments of influenza A virus isolates
	001A/mallard/Maine/UGAI15-7606/2015(H4N6)_PB1	002A/blue-winged_teal/Maine/UGAI15-7615/2015(H4N6)_PB1	003A/blue-winged_teal/Maine/UGAI15-7616/2015(H4N6)_PB1	004A/blue-winged_teal/Maine/UGAI15-7617/2015(H4N6)_PB1	005A/mallard/Maine/UGAI15-7648/2015(H3N8)_PB1	006A/mallard/Maine/UGAI15-7667/2015(H3N8)_PB1	007A/mallard/Maine/UGAI15-7670/2015(H3N8)_PB1	008A/mallard/Maine/UGAI15-7687/2015(H3N2)_PB1	009A/mallard/Maine/UGAI15-7688/2015(H3N2)_PB1	010A/mallard/Maine/UGAI15-7689/2015(H3N2)_PB1	011A/mallard/Maine/UGAI15-7690/2015(H3N2)_PB1	012A/mallard/Maine/UGAI15-7692/2015(H3N2)_PB1	013A/American_black_duck/Maine/UGAI15-7694/2015(H3N2)_PB1	014A/mallard/Maine/UGAI15-7722/2015(H10N3)_PB1	015A/mallard/Maine/UGAI15-7790/2015(H3N2)_PB1	016A/American_black_duck/Maine/UGAI15-7795/2015(H3N2)_PB1	017A/Mallard/Maine/AH0063771S.8.017A/2015(H11N1)_PB1	018A/mallard/Maryland/UGAI15-7850/2015(H4N6)_PB1	019A/mallard/Maryland/UGAI15-7863/2015(H4N6)_PB1	020A/mallard_x_black_duck/Maryland/UGAI15-7873/2015(H11N2)_PB1	021A/mallard/Maryland/UGAI15-7876/2015(H11N2)_PB1	022A/American_black_duck/Maryland/UGAI15-7883/2015(H1N1)_PB1	023A/mallard/Maryland/UGAI15-7889/2015(H11N2)_PB1	024A/mallard/Maryland/UGAI15-7902/2015(H6N2)_PB1	025A/mallard/Maryland/UGAI15-7931/2015(H4N9)_PB1	026A/American_black_duck/Maryland/UGAI15-7932/2015(H4N9)_PB1	027A/mallard/Maryland/UGAI15-7965/2015(H6N2)_PB1	028A/mallard/Maryland/UGAI15-8190/2015(H4N6)_PB1	029A/American_black_duck/Maryland/UGAI15-8195/2015(H4N6)_PB1	030A/mallard/Maryland/UGAI15-8423/2015(H3N1)_PB1	031A/American_black_duck/Maine/UGAI16-5397/2016(H3N8)_PB1	032A/mallard/Maine/UGAI16-5404/2016(H3N2)_PB1	033A/mallard/Maine/UGAI16-5406/2016(H3N8)_PB1	034A/mallard/Maine/UGAI16-5416/2016(H4N6)_PB1	035A/mallard/Maine/UGAI16-5418/2016(H3N8)_PB1	036A/mallard/Maine/UGAI16-5420/2016(H4N6)_PB1	037A/mallard/Maine/UGAI16-5421/2016(H4N6)_PB1	038A/mallard/Maine/UGAI16-5424/2016(H4N6)_PB1	039A/mallard/Maine/UGAI16-5426/2016(H4N6)_PB1	040A/mallard/Maine/UGAI16-5427/2016(H4N6)_PB1	041A/mallard/Maine/UGAI16-5428/2016(H11N1)_PB1	042A/mallard/Maine/UGAI16-5429/2016(H4N6)_PB1	043A/American_black_duck/Maine/UGAI16-5431/2016(H4N6)_PB1	044A/American_black_duck/Maine/UGAI16-5433/2016(H3N8)_PB1	045A/mallard/Maine/UGAI16-5445/2016(H3N8)_PB1	046A/mallard/Maine/UGAI16-5448/2016(H4N6)_PB1	047A/American_black_duck/Maine/UGAI16-5451/2016(H4N6)_PB1	048A/American_black_duck/Maine/UGAI16-5454/2016(H4N6)_PB1	049A/mallard/Maine/UGAI16-5460/2016(H4N6)_PB1
001A/mallard/Maine/UGAI15-7606/2015(H4N6)_PB1		100	100	100	96.5	96.35	96.44	94.59	94.59	94.59	94.55	94.57	94.55	94.68	96.57	96.57	94.55	94.9	96.48	96.53	96.53	96.53	96.48	94.92	96.53	96.53	94.64	96.66	96.66	96.35	96.57	96.57	97.49	94.68	97.54	96.22	96.26	94.68	96.22	94.68	96.22	94.64	96.26	97.56	97.49	94.64	94.68	94.64	94.53
002A/blue-winged_teal/Maine/UGAI15-7615/2015(H4N6)_PB1	100		100	100	96.5	96.35	96.44	94.59	94.59	94.59	94.55	94.57	94.55	94.68	96.57	96.57	94.55	94.9	96.48	96.53	96.53	96.53	96.48	94.92	96.53	96.53	94.64	96.66	96.66	96.35	96.57	96.57	97.49	94.68	97.54	96.22	96.26	94.68	96.22	94.68	96.22	94.64	96.26	97.56	97.49	94.64	94.68	94.64	94.53
003A/blue-winged_teal/Maine/UGAI15-7616/2015(H4N6)_PB1	100	100		100	96.5	96.35	96.44	94.59	94.59	94.59	94.55	94.57	94.55	94.68	96.57	96.57	94.55	94.9	96.48	96.53	96.53	96.53	96.48	94.92	96.53	96.53	94.64	96.66	96.66	96.35	96.57	96.57	97.49	94.68	97.54	96.22	96.26	94.68	96.22	94.68	96.22	94.64	96.26	97.56	97.49	94.64	94.68	94.64	94.53
004A/blue-winged_teal/Maine/UGAI15-7617/2015(H4N6)_PB1	100	100	100		96.5	96.35	96.44	94.59	94.59	94.59	94.55	94.57	94.55	94.68	96.57	96.57	94.55	94.9	96.48	96.53	96.53	96.53	96.48	94.92	96.53	96.53	94.64	96.66	96.66	96.35	96.57	96.57	97.49	94.68	97.54	96.22	96.26	94.68	96.22	94.68	96.22	94.64	96.26	97.56	97.49	94.64	94.68	94.64	94.53
005A/mallard/Maine/UGAI15-7648/2015(H3N8)_PB1	96.5	96.5	96.5	96.5		99.8	99.89	94.79	94.79	94.79	94.74	94.77	94.74	94.88	98.79	98.79	94.74	95.32	96.64	96.68	96.68	96.77	96.64	95.38	96.68	96.68	94.79	98.88	98.88	96.86	97.16	97.08	97.08	94.88	97.08	96.64	96.68	94.88	96.37	94.88	96.37	94.83	96.68	97.01	97.03	94.83	94.88	94.83	94.72
006A/mallard/Maine/UGAI15-7667/2015(H3N8)_PB1	96.35	96.35	96.35	96.35	99.8		99.82	94.72	94.72	94.72	94.68	94.7	94.68	94.72	98.64	98.64	94.59	95.25	96.48	96.53	96.53	96.61	96.48	95.32	96.53	96.53	94.72	98.72	98.72	96.7	97.01	96.92	96.92	94.81	96.92	96.48	96.53	94.81	96.22	94.9	96.22	94.85	96.53	96.86	96.88	94.77	94.81	94.77	94.66
007A/mallard/Maine/UGAI15-7670/2015(H3N8)_PB1	96.44	96.44	96.44	96.44	99.89	99.82		94.77	94.77	94.77	94.72	94.74	94.72	94.85	98.72	98.72	94.72	95.25	96.57	96.61	96.61	96.7	96.57	95.32	96.61	96.61	94.77	98.81	98.81	96.79	97.1	97.01	97.01	94.81	97.01	96.57	96.61	94.81	96.31	94.9	96.31	94.85	96.61	96.94	96.97	94.77	94.81	94.77	94.66
008A/mallard/Maine/UGAI15-7687/2015(H3N2)_PB1	94.59	94.59	94.59	94.59	94.79	94.72	94.77		100	100	99.96	99.98	99.96	99.6	95.03	95.03	99.52	97.71	95.47	95.6	95.6	95.6	95.56	97.82	95.6	95.6	99.65	94.85	94.85	95.16	94.77	94.77	94.94	97.63	94.94	95.03	95.07	97.63	95.21	97.1	95.21	97.05	95.07	94.88	94.9	97.58	97.63	97.58	97.08
009A/mallard/Maine/UGAI15-7688/2015(H3N2)_PB1	94.59	94.59	94.59	94.59	94.79	94.72	94.77	100		100	99.96	99.98	99.96	99.6	95.03	95.03	99.52	97.71	95.47	95.6	95.6	95.6	95.56	97.82	95.6	95.6	99.65	94.85	94.85	95.16	94.77	94.77	94.94	97.63	94.94	95.03	95.07	97.63	95.21	97.1	95.21	97.05	95.07	94.88	94.9	97.58	97.63	97.58	97.08
010A/mallard/Maine/UGAI15-7689/2015(H3N2)_PB1	94.59	94.59	94.59	94.59	94.79	94.72	94.77	100	100		99.96	99.98	99.96	99.6	95.03	95.03	99.52	97.71	95.47	95.6	95.6	95.6	95.56	97.82	95.6	95.6	99.65	94.85	94.85	95.16	94.77	94.77	94.94	97.63	94.94	95.03	95.07	97.63	95.21	97.1	95.21	97.05	95.07	94.88	94.9	97.58	97.63	97.58	97.08
011A/mallard/Maine/UGAI15-7690/2015(H3N2)_PB1	94.55	94.55	94.55	94.55	94.74	94.68	94.72	99.96	99.96	99.96		99.93	99.91	99.56	94.99	94.99	99.47	97.67	95.43	95.56	95.56	95.56	95.51	97.78	95.56	95.56	99.6	94.81	94.81	95.12	94.72	94.72	94.9	97.58	94.9	94.99	95.03	97.58	95.16	97.05	95.16	97.01	95.03	94.83	94.85	97.54	97.58	97.54	97.03
012A/mallard/Maine/UGAI15-7692/2015(H3N2)_PB1	94.57	94.57	94.57	94.57	94.77	94.7	94.74	99.98	99.98	99.98	99.93		99.93	99.58	95.01	95.01	99.49	97.69	95.45	95.58	95.58	95.58	95.54	97.8	95.58	95.58	99.63	94.83	94.83	95.14	94.74	94.74	94.92	97.6	94.92	95.01	95.05	97.6	95.18	97.08	95.18	97.03	95.05	94.85	94.88	97.56	97.6	97.56	97.05
013A/American_black_duck/Maine/UGAI15-7694/2015(H3N2)_PB1	94.55	94.55	94.55	94.55	94.74	94.68	94.72	99.96	99.96	99.96	99.91	99.93		99.56	94.99	94.99	99.47	97.67	95.43	95.56	95.56	95.56	95.51	97.78	95.56	95.56	99.6	94.81	94.81	95.12	94.72	94.72	94.9	97.58	94.9	94.99	95.03	97.58	95.16	97.05	95.16	97.01	95.03	94.83	94.85	97.54	97.58	97.54	97.03
014A/mallard/Maine/UGAI15-7722/2015(H10N3)_PB1	94.68	94.68	94.68	94.68	94.88	94.72	94.85	99.6	99.6	99.6	99.56	99.58	99.56		95.12	95.12	99.82	97.67	95.56	95.69	95.69	95.69	95.65	97.78	95.69	95.69	99.52	94.94	94.94	95.25	94.85	94.85	95.03	97.58	95.03	95.12	95.16	97.58	95.29	97.1	95.29	97.05	95.16	94.96	94.99	97.54	97.58	97.54	97.12
015A/mallard/Maine/UGAI15-7790/2015(H3N2)_PB1	96.57	96.57	96.57	96.57	98.79	98.64	98.72	95.03	95.03	95.03	94.99	95.01	94.99	95.12		99.91	94.99	95.38	96.7	96.75	96.75	96.83	96.7	95.4	96.75	96.75	95.03	99.12	99.12	96.92	97.14	97.14	97.14	94.94	97.14	96.7	96.75	94.94	96.48	94.85	96.48	94.81	96.75	97.08	97.1	94.9	94.94	94.9	94.79
016A/American_black_duck/Maine/UGAI15-7795/2015(H3N2)_PB1	96.57	96.57	96.57	96.57	98.79	98.64	98.72	95.03	95.03	95.03	94.99	95.01	94.99	95.12	99.91		94.99	95.38	96.7	96.75	96.75	96.83	96.7	95.4	96.75	96.75	95.03	99.12	99.12	96.92	97.14	97.14	97.14	94.94	97.14	96.7	96.75	94.94	96.48	94.85	96.48	94.81	96.75	97.08	97.1	94.9	94.94	94.9	94.79
017A/Mallard/Maine/AH0063771S.8.017A/2015(H11N1)_PB1	94.55	94.55	94.55	94.55	94.74	94.59	94.72	99.52	99.52	99.52	99.47	99.49	99.47	99.82	94.99	94.99		97.58	95.43	95.56	95.56	95.56	95.51	97.69	95.56	95.56	99.43	94.81	94.81	95.12	94.72	94.72	94.9	97.49	94.9	94.99	95.03	97.49	95.16	96.97	95.16	96.92	95.03	94.88	94.85	97.45	97.49	97.45	97.03
018A/mallard/Maryland/UGAI15-7850/2015(H4N6)_PB1	94.9	94.9	94.9	94.9	95.32	95.25	95.25	97.71	97.71	97.71	97.67	97.69	97.67	97.67	95.38	95.38	97.58		95.91	95.95	95.95	95.95	95.91	99.76	95.95	95.95	97.67	95.38	95.38	95.16	94.9	94.9	95.34	98.2	95.34	94.85	94.9	98.2	95.56	97.76	95.56	97.71	94.9	95.36	95.29	98.15	98.2	98.15	97.34
019A/mallard/Maryland/UGAI15-7863/2015(H4N6)_PB1	96.48	96.48	96.48	96.48	96.64	96.48	96.57	95.47	95.47	95.47	95.43	95.45	95.43	95.56	96.7	96.7	95.43	95.91		99.43	99.43	99.47	99.38	96.02	99.43	99.43	95.47	96.79	96.79	96.79	97.01	97.01	96.83	95.78	96.83	96.57	96.61	95.78	98.94	95.65	98.94	95.6	96.61	96.77	96.79	95.73	95.78	95.73	95.54
020A/mallard_x_black_duck/Maryland/UGAI15-7873/2015(H11N2)_PB1	96.53	96.53	96.53	96.53	96.68	96.53	96.61	95.6	95.6	95.6	95.56	95.58	95.56	95.69	96.75	96.75	95.56	95.95	99.43		100	99.6	99.96	96.06	100	100	95.6	96.83	96.83	97.01	96.88	96.88	96.97	95.82	96.97	96.79	96.83	95.82	98.99	95.69	98.99	95.65	96.83	96.9	96.92	95.78	95.82	95.78	95.67
021A/mallard/Maryland/UGAI15-7876/2015(H11N2)_PB1	96.53	96.53	96.53	96.53	96.68	96.53	96.61	95.6	95.6	95.6	95.56	95.58	95.56	95.69	96.75	96.75	95.56	95.95	99.43	100		99.6	99.96	96.06	100	100	95.6	96.83	96.83	97.01	96.88	96.88	96.97	95.82	96.97	96.79	96.83	95.82	98.99	95.69	98.99	95.65	96.83	96.9	96.92	95.78	95.82	95.78	95.67
022A/American_black_duck/Maryland/UGAI15-7883/2015(H1N1)_PB1	96.53	96.53	96.53	96.53	96.77	96.61	96.7	95.6	95.6	95.6	95.56	95.58	95.56	95.69	96.83	96.83	95.56	95.95	99.47	99.6	99.6		99.56	96.06	99.6	99.6	95.6	96.92	96.92	96.92	96.83	96.83	96.88	95.82	96.88	96.7	96.75	95.82	99.03	95.78	99.03	95.73	96.75	96.81	96.83	95.78	95.82	95.78	95.58
023A/mallard/Maryland/UGAI15-7889/2015(H11N2)_PB1	96.48	96.48	96.48	96.48	96.64	96.48	96.57	95.56	95.56	95.56	95.51	95.54	95.51	95.65	96.7	96.7	95.51	95.91	99.38	99.96	99.96	99.56		96.02	99.96	99.96	95.56	96.79	96.79	96.97	96.83	96.83	96.92	95.78	96.92	96.75	96.79	95.78	98.94	95.65	98.94	95.6	96.79	96.86	96.88	95.73	95.78	95.73	95.62
024A/mallard/Maryland/UGAI15-7902/2015(H6N2)_PB1	94.92	94.92	94.92	94.92	95.38	95.32	95.32	97.82	97.82	97.82	97.78	97.8	97.78	97.78	95.4	95.4	97.69	99.76	96.02	96.06	96.06	96.06	96.02		96.06	96.06	97.78	95.4	95.4	95.32	95.01	95.01	95.36	98.31	95.36	95.01	95.05	98.31	95.67	97.78	95.67	97.74	95.05	95.38	95.32	98.26	98.31	98.26	97.45
025A/mallard/Maryland/UGAI15-7931/2015(H4N9)_PB1	96.53	96.53	96.53	96.53	96.68	96.53	96.61	95.6	95.6	95.6	95.56	95.58	95.56	95.69	96.75	96.75	95.56	95.95	99.43	100	100	99.6	99.96	96.06		100	95.6	96.83	96.83	97.01	96.88	96.88	96.97	95.82	96.97	96.79	96.83	95.82	98.99	95.69	98.99	95.65	96.83	96.9	96.92	95.78	95.82	95.78	95.67
026A/American_black_duck/Maryland/UGAI15-7932/2015(H4N9)_PB1	96.53	96.53	96.53	96.53	96.68	96.53	96.61	95.6	95.6	95.6	95.56	95.58	95.56	95.69	96.75	96.75	95.56	95.95	99.43	100	100	99.6	99.96	96.06	100		95.6	96.83	96.83	97.01	96.88	96.88	96.97	95.82	96.97	96.79	96.83	95.82	98.99	95.69	98.99	95.65	96.83	96.9	96.92	95.78	95.82	95.78	95.67
027A/mallard/Maryland/UGAI15-7965/2015(H6N2)_PB1	94.64	94.64	94.64	94.64	94.79	94.72	94.77	99.65	99.65	99.65	99.6	99.63	99.6	99.52	95.03	95.03	99.43	97.67	95.47	95.6	95.6	95.6	95.56	97.78	95.6	95.6		94.85	94.85	95.34	94.77	94.77	94.99	97.54	94.99	95.12	95.16	97.54	95.29	97.1	95.29	97.05	95.16	94.92	94.94	97.49	97.54	97.49	96.99
028A/mallard/Maryland/UGAI15-8190/2015(H4N6)_PB1	96.66	96.66	96.66	96.66	98.88	98.72	98.81	94.85	94.85	94.85	94.81	94.83	94.81	94.94	99.12	99.12	94.81	95.38	96.79	96.83	96.83	96.92	96.79	95.4	96.83	96.83	94.85		100	97.1	97.23	97.23	97.23	94.94	97.23	96.88	96.92	94.94	96.53	94.94	96.53	94.9	96.92	97.16	97.23	94.9	94.94	94.9	94.79
029A/American_black_duck/Maryland/UGAI15-8195/2015(H4N6)_PB1	96.66	96.66	96.66	96.66	98.88	98.72	98.81	94.85	94.85	94.85	94.81	94.83	94.81	94.94	99.12	99.12	94.81	95.38	96.79	96.83	96.83	96.92	96.79	95.4	96.83	96.83	94.85	100		97.1	97.23	97.23	97.23	94.94	97.23	96.88	96.92	94.94	96.53	94.94	96.53	94.9	96.92	97.16	97.23	94.9	94.94	94.9	94.79
030A/mallard/Maryland/UGAI15-8423/2015(H3N1)_PB1	96.35	96.35	96.35	96.35	96.86	96.7	96.79	95.16	95.16	95.16	95.12	95.14	95.12	95.25	96.92	96.92	95.12	95.16	96.79	97.01	97.01	96.92	96.97	95.32	97.01	97.01	95.34	97.1	97.1		97.05	97.05	96.97	95.16	96.97	99.38	99.43	95.16	96.61	94.99	96.61	94.94	99.43	96.9	96.92	95.12	95.16	95.12	94.79
031A/American_black_duck/Maine/UGAI16-5397/2016(H3N8)_PB1	96.57	96.57	96.57	96.57	97.16	97.01	97.1	94.77	94.77	94.77	94.72	94.74	94.72	94.85	97.14	97.14	94.72	94.9	97.01	96.88	96.88	96.83	96.83	95.01	96.88	96.88	94.77	97.23	97.23	97.05		99.74	97.14	94.81	97.14	96.88	96.92	94.81	96.48	94.9	96.48	94.85	96.92	97.16	97.1	94.77	94.81	94.77	94.66
032A/mallard/Maine/UGAI16-5404/2016(H3N2)_PB1	96.57	96.57	96.57	96.57	97.08	96.92	97.01	94.77	94.77	94.77	94.72	94.74	94.72	94.85	97.14	97.14	94.72	94.9	97.01	96.88	96.88	96.83	96.83	95.01	96.88	96.88	94.77	97.23	97.23	97.05	99.74		97.14	94.81	97.14	96.88	96.92	94.81	96.48	94.9	96.48	94.85	96.92	97.16	97.1	94.77	94.81	94.77	94.66
033A/mallard/Maine/UGAI16-5406/2016(H3N8)_PB1	97.49	97.49	97.49	97.49	97.08	96.92	97.01	94.94	94.94	94.94	94.9	94.92	94.9	95.03	97.14	97.14	94.9	95.34	96.83	96.97	96.97	96.88	96.92	95.36	96.97	96.97	94.99	97.23	97.23	96.97	97.14	97.14		95.07	99.96	96.77	96.79	95.07	96.57	95.07	96.57	95.03	96.79	99.71	99.74	95.03	95.07	95.03	94.74
034A/mallard/Maine/UGAI16-5416/2016(H4N6)_PB1	94.68	94.68	94.68	94.68	94.88	94.81	94.81	97.63	97.63	97.63	97.58	97.6	97.58	97.58	94.94	94.94	97.49	98.2	95.78	95.82	95.82	95.82	95.78	98.31	95.82	95.82	97.54	94.94	94.94	95.16	94.81	94.81	95.07		95.07	94.77	94.81	100	95.34	97.58	95.34	97.54	94.81	95.1	95.03	99.96	100	99.96	97.25
035A/mallard/Maine/UGAI16-5418/2016(H3N8)_PB1	97.54	97.54	97.54	97.54	97.08	96.92	97.01	94.94	94.94	94.94	94.9	94.92	94.9	95.03	97.14	97.14	94.9	95.34	96.83	96.97	96.97	96.88	96.92	95.36	96.97	96.97	94.99	97.23	97.23	96.97	97.14	97.14	99.96	95.07		96.77	96.79	95.07	96.57	95.07	96.57	95.03	96.79	99.76	99.78	95.03	95.07	95.03	94.74
036A/mallard/Maine/UGAI16-5420/2016(H4N6)_PB1	96.22	96.22	96.22	96.22	96.64	96.48	96.57	95.03	95.03	95.03	94.99	95.01	94.99	95.12	96.7	96.7	94.99	94.85	96.57	96.79	96.79	96.7	96.75	95.01	96.79	96.79	95.12	96.88	96.88	99.38	96.88	96.88	96.77	94.77	96.77		99.96	94.77	96.31	94.68	96.31	94.64	99.96	96.7	96.72	94.72	94.77	94.72	94.48
037A/mallard/Maine/UGAI16-5421/2016(H4N6)_PB1	96.26	96.26	96.26	96.26	96.68	96.53	96.61	95.07	95.07	95.07	95.03	95.05	95.03	95.16	96.75	96.75	95.03	94.9	96.61	96.83	96.83	96.75	96.79	95.05	96.83	96.83	95.16	96.92	96.92	99.43	96.92	96.92	96.79	94.81	96.79	99.96		94.81	96.35	94.72	96.35	94.68	100	96.72	96.75	94.77	94.81	94.77	94.53
038A/mallard/Maine/UGAI16-5424/2016(H4N6)_PB1	94.68	94.68	94.68	94.68	94.88	94.81	94.81	97.63	97.63	97.63	97.58	97.6	97.58	97.58	94.94	94.94	97.49	98.2	95.78	95.82	95.82	95.82	95.78	98.31	95.82	95.82	97.54	94.94	94.94	95.16	94.81	94.81	95.07	100	95.07	94.77	94.81		95.34	97.58	95.34	97.54	94.81	95.1	95.03	99.96	100	99.96	97.25
039A/mallard/Maine/UGAI16-5426/2016(H4N6)_PB1	96.22	96.22	96.22	96.22	96.37	96.22	96.31	95.21	95.21	95.21	95.16	95.18	95.16	95.29	96.48	96.48	95.16	95.56	98.94	98.99	98.99	99.03	98.94	95.67	98.99	98.99	95.29	96.53	96.53	96.61	96.48	96.48	96.57	95.34	96.57	96.31	96.35	95.34		95.29	100	95.25	96.35	96.5	96.53	95.29	95.34	95.29	95.1
040A/mallard/Maine/UGAI16-5427/2016(H4N6)_PB1	94.68	94.68	94.68	94.68	94.88	94.9	94.9	97.1	97.1	97.1	97.05	97.08	97.05	97.1	94.85	94.85	96.97	97.76	95.65	95.69	95.69	95.78	95.65	97.78	95.69	95.69	97.1	94.94	94.94	94.99	94.9	94.9	95.07	97.58	95.07	94.68	94.72	97.58	95.29		95.29	99.96	94.72	95.1	95.03	97.54	97.58	97.54	96.81
041A/mallard/Maine/UGAI16-5428/2016(H11N1)_PB1	96.22	96.22	96.22	96.22	96.37	96.22	96.31	95.21	95.21	95.21	95.16	95.18	95.16	95.29	96.48	96.48	95.16	95.56	98.94	98.99	98.99	99.03	98.94	95.67	98.99	98.99	95.29	96.53	96.53	96.61	96.48	96.48	96.57	95.34	96.57	96.31	96.35	95.34	100	95.29		95.25	96.35	96.5	96.53	95.29	95.34	95.29	95.1
042A/mallard/Maine/UGAI16-5429/2016(H4N6)_PB1	94.64	94.64	94.64	94.64	94.83	94.85	94.85	97.05	97.05	97.05	97.01	97.03	97.01	97.05	94.81	94.81	96.92	97.71	95.6	95.65	95.65	95.73	95.6	97.74	95.65	95.65	97.05	94.9	94.9	94.94	94.85	94.85	95.03	97.54	95.03	94.64	94.68	97.54	95.25	99.96	95.25		94.68	95.05	94.99	97.49	97.54	97.49	96.77
043A/American_black_duck/Maine/UGAI16-5431/2016(H4N6)_PB1	96.26	96.26	96.26	96.26	96.68	96.53	96.61	95.07	95.07	95.07	95.03	95.05	95.03	95.16	96.75	96.75	95.03	94.9	96.61	96.83	96.83	96.75	96.79	95.05	96.83	96.83	95.16	96.92	96.92	99.43	96.92	96.92	96.79	94.81	96.79	99.96	100	94.81	96.35	94.72	96.35	94.68		96.72	96.75	94.77	94.81	94.77	94.53
044A/American_black_duck/Maine/UGAI16-5433/2016(H3N8)_PB1	97.56	97.56	97.56	97.56	97.01	96.86	96.94	94.88	94.88	94.88	94.83	94.85	94.83	94.96	97.08	97.08	94.88	95.36	96.77	96.9	96.9	96.81	96.86	95.38	96.9	96.9	94.92	97.16	97.16	96.9	97.16	97.16	99.71	95.1	99.76	96.7	96.72	95.1	96.5	95.1	96.5	95.05	96.72		99.71	95.05	95.1	95.05	94.68
045A/mallard/Maine/UGAI16-5445/2016(H3N8)_PB1	97.49	97.49	97.49	97.49	97.03	96.88	96.97	94.9	94.9	94.9	94.85	94.88	94.85	94.99	97.1	97.1	94.85	95.29	96.79	96.92	96.92	96.83	96.88	95.32	96.92	96.92	94.94	97.23	97.23	96.92	97.1	97.1	99.74	95.03	99.78	96.72	96.75	95.03	96.53	95.03	96.53	94.99	96.75	99.71		94.99	95.03	94.99	94.7
046A/mallard/Maine/UGAI16-5448/2016(H4N6)_PB1	94.64	94.64	94.64	94.64	94.83	94.77	94.77	97.58	97.58	97.58	97.54	97.56	97.54	97.54	94.9	94.9	97.45	98.15	95.73	95.78	95.78	95.78	95.73	98.26	95.78	95.78	97.49	94.9	94.9	95.12	94.77	94.77	95.03	99.96	95.03	94.72	94.77	99.96	95.29	97.54	95.29	97.49	94.77	95.05	94.99		99.96	99.91	97.21
047A/American_black_duck/Maine/UGAI16-5451/2016(H4N6)_PB1	94.68	94.68	94.68	94.68	94.88	94.81	94.81	97.63	97.63	97.63	97.58	97.6	97.58	97.58	94.94	94.94	97.49	98.2	95.78	95.82	95.82	95.82	95.78	98.31	95.82	95.82	97.54	94.94	94.94	95.16	94.81	94.81	95.07	100	95.07	94.77	94.81	100	95.34	97.58	95.34	97.54	94.81	95.1	95.03	99.96		99.96	97.25
048A/American_black_duck/Maine/UGAI16-5454/2016(H4N6)_PB1	94.64	94.64	94.64	94.64	94.83	94.77	94.77	97.58	97.58	97.58	97.54	97.56	97.54	97.54	94.9	94.9	97.45	98.15	95.73	95.78	95.78	95.78	95.73	98.26	95.78	95.78	97.49	94.9	94.9	95.12	94.77	94.77	95.03	99.96	95.03	94.72	94.77	99.96	95.29	97.54	95.29	97.49	94.77	95.05	94.99	99.91	99.96		97.3
049A/mallard/Maine/UGAI16-5460/2016(H4N6)_PB1	94.53	94.53	94.53	94.53	94.72	94.66	94.66	97.08	97.08	97.08	97.03	97.05	97.03	97.12	94.79	94.79	97.03	97.34	95.54	95.67	95.67	95.58	95.62	97.45	95.67	95.67	96.99	94.79	94.79	94.79	94.66	94.66	94.74	97.25	94.74	94.48	94.53	97.25	95.1	96.81	95.1	96.77	94.53	94.68	94.7	97.21	97.25	97.3
050A/American_black_duck/Maine/UGAI16-5466/2016(H9N9)_PB1	96.48	96.48	96.48	96.48	97.08	96.92	97.01	94.59	94.59	94.59	94.55	94.57	94.55	94.68	97.19	97.19	94.64	94.81	96.48	96.79	96.79	96.79	96.75	94.92	96.79	96.79	94.59	97.23	97.23	96.66	96.92	96.92	96.75	94.72	96.75	96.53	96.57	94.72	96.39	94.99	96.39	94.94	96.57	96.72	96.7	94.68	94.72	94.68	94.48
051A/American_black_duck/Maine/UGAI16-5479/2016(H4N6)_PB1	96.31	96.31	96.31	96.31	96.42	96.26	96.35	95.78	95.78	95.78	95.73	95.76	95.73	95.87	96.57	96.57	95.73	96.04	98.37	98.5	98.5	98.46	98.46	96.15	98.5	98.5	95.69	96.66	96.66	96.57	96.79	96.79	96.75	96.09	96.75	96.35	96.39	96.09	98.02	95.78	98.02	95.73	96.39	96.68	96.7	96.04	96.09	96.04	95.58
052A/mallard/Maine/UGAI16-5482/2016(H4N6)_PB1	96.31	96.31	96.31	96.31	96.42	96.26	96.35	95.78	95.78	95.78	95.73	95.76	95.73	95.87	96.57	96.57	95.73	96.04	98.37	98.5	98.5	98.46	98.46	96.15	98.5	98.5	95.69	96.66	96.66	96.57	96.79	96.79	96.75	96.09	96.75	96.35	96.39	96.09	98.02	95.78	98.02	95.73	96.39	96.68	96.7	96.04	96.09	96.04	95.58
053A/American_black_duck/Maine/UGAI16-5487/2016(H9N9)_PB1	96.48	96.48	96.48	96.48	97.08	96.92	97.01	94.59	94.59	94.59	94.55	94.57	94.55	94.68	97.19	97.19	94.64	94.81	96.48	96.79	96.79	96.79	96.75	94.92	96.79	96.79	94.59	97.23	97.23	96.66	96.83	96.83	96.75	94.72	96.75	96.53	96.57	94.72	96.39	94.99	96.39	94.94	96.57	96.72	96.7	94.68	94.72	94.68	94.48
054A/American_black_duck/Maine/UGAI16-5507/2016(H4N6)_PB1	96.31	96.31	96.31	96.31	96.42	96.26	96.35	95.78	95.78	95.78	95.73	95.76	95.73	95.87	96.57	96.57	95.73	96.04	98.37	98.5	98.5	98.46	98.46	96.15	98.5	98.5	95.69	96.66	96.66	96.57	96.79	96.79	96.75	96.09	96.75	96.35	96.39	96.09	98.02	95.78	98.02	95.73	96.39	96.68	96.7	96.04	96.09	96.04	95.58
055A/American_black_duck/Maine/UGAI16-5510/2016(H4N6)_PB1	96.24	96.24	96.24	96.24	96.35	96.2	96.28	95.71	95.71	95.71	95.67	95.69	95.67	95.8	96.5	96.5	95.67	95.98	98.31	98.44	98.44	98.39	98.39	96.09	98.44	98.44	95.62	96.59	96.59	96.5	96.72	96.72	96.68	96.02	96.68	96.28	96.33	96.02	97.96	95.71	97.96	95.67	96.33	96.61	96.64	95.98	96.02	95.98	95.51
056A/American_black_duck/Maine/UGAI16-5511/2016(H4N6)_PB1	96.28	96.28	96.28	96.28	96.39	96.24	96.33	95.76	95.76	95.76	95.71	95.73	95.71	95.84	96.55	96.55	95.71	96.02	98.35	98.48	98.48	98.44	98.44	96.13	98.48	98.48	95.67	96.64	96.64	96.55	96.77	96.77	96.72	96.06	96.72	96.33	96.37	96.06	98	95.76	98	95.71	96.37	96.66	96.68	96.02	96.06	96.02	95.56
057A/American_black_duck/Maine/UGAI16-5512/2016(H4N6)_PB1	96.28	96.28	96.28	96.28	96.39	96.24	96.33	95.76	95.76	95.76	95.71	95.73	95.71	95.84	96.55	96.55	95.71	96.02	98.35	98.48	98.48	98.44	98.44	96.13	98.48	98.48	95.67	96.64	96.64	96.55	96.77	96.77	96.72	96.06	96.72	96.33	96.37	96.06	98	95.76	98	95.71	96.37	96.66	96.68	96.02	96.06	96.02	95.56
058A/mallard/Maryland/UGAI16-5525/2016(H11N9)_PB1	95.91	95.91	95.91	95.91	96.24	96.17	96.26	95.34	95.34	95.34	95.29	95.32	95.29	95.43	96.31	96.31	95.29	95.73	98.02	98.15	98.15	98.11	98.11	95.84	98.15	98.15	95.43	96.39	96.39	96.39	96.44	96.44	96.35	95.78	96.35	96.09	96.13	95.78	97.85	95.51	97.85	95.47	96.13	96.28	96.31	95.73	95.78	95.73	95.49
059A/mallard/Maryland/UGAI16-5526/2016(H1N2)_PB1	95.82	95.82	95.82	95.82	96.15	96.09	96.17	95.34	95.34	95.34	95.29	95.32	95.29	95.43	96.22	96.22	95.29	95.73	97.93	98.07	98.07	98.02	98.02	95.84	98.07	98.07	95.43	96.31	96.31	96.31	96.44	96.44	96.26	95.78	96.26	96	96.04	95.78	97.85	95.51	97.85	95.47	96.04	96.2	96.22	95.73	95.78	95.73	95.49
060A/mallard/Maryland/UGAI16-5536/2016(H3N6)_PB1	96.09	96.09	96.09	96.09	96.42	96.35	96.35	95.65	95.65	95.65	95.6	95.62	95.6	95.65	96.48	96.48	95.51	96.26	97.49	97.63	97.63	97.63	97.58	96.11	97.63	97.63	95.65	96.48	96.48	96.66	96.53	96.53	96.61	95.82	96.61	96.44	96.48	95.82	97.32	95.82	97.32	95.78	96.48	96.46	96.48	95.78	95.82	95.78	95.62
061A/mallard/Maryland/UGAI16-5539/2016(H3N6)_PB1	96.06	96.06	96.06	96.06	96.39	96.33	96.33	95.62	95.62	95.62	95.58	95.6	95.58	95.62	96.46	96.46	95.49	96.24	97.49	97.63	97.63	97.63	97.58	96.09	97.63	97.63	95.62	96.46	96.46	96.64	96.5	96.5	96.59	95.8	96.59	96.42	96.46	95.8	97.32	95.8	97.32	95.76	96.46	96.44	96.46	95.76	95.8	95.76	95.6
062A/mallard/Maryland/UGAI16-5540/2016(H3N6)_PB1	96.06	96.06	96.06	96.06	96.42	96.35	96.35	95.62	95.62	95.62	95.58	95.6	95.58	95.62	96.46	96.46	95.49	96.24	97.47	97.6	97.6	97.6	97.56	96.09	97.6	97.6	95.62	96.46	96.46	96.64	96.5	96.5	96.59	95.8	96.59	96.42	96.46	95.8	97.3	95.8	97.3	95.76	96.46	96.44	96.46	95.76	95.8	95.76	95.6
063A/mallard/Maryland/UGAI16-5544/2016(H3N6)_PB1	96.09	96.09	96.09	96.09	96.42	96.35	96.35	95.65	95.65	95.65	95.6	95.62	95.6	95.65	96.48	96.48	95.51	96.26	97.49	97.63	97.63	97.63	97.58	96.11	97.63	97.63	95.65	96.48	96.48	96.66	96.53	96.53	96.61	95.82	96.61	96.44	96.48	95.82	97.32	95.82	97.32	95.78	96.48	96.46	96.48	95.78	95.82	95.78	95.62
064A/mallard/Maryland/UGAI16-5545/2016(H3N6)_PB1	96.09	96.09	96.09	96.09	96.42	96.35	96.35	95.65	95.65	95.65	95.6	95.62	95.6	95.65	96.48	96.48	95.51	96.26	97.49	97.63	97.63	97.63	97.58	96.11	97.63	97.63	95.65	96.48	96.48	96.66	96.53	96.53	96.61	95.82	96.61	96.44	96.48	95.82	97.32	95.82	97.32	95.78	96.48	96.46	96.48	95.78	95.82	95.78	95.62
065A/American_black_duck/Maryland/UGAI16-5588/2016(H1N1)_PB1	96.57	96.57	96.57	96.57	96.72	96.57	96.66	95.65	95.65	95.65	95.6	95.62	95.6	95.73	96.88	96.88	95.6	96	99.34	99.38	99.38	99.43	99.34	96.11	99.38	99.38	95.65	96.97	96.97	96.83	96.79	96.79	96.79	95.87	96.79	96.61	96.66	95.87	98.9	95.73	98.9	95.69	96.66	96.72	96.75	95.82	95.87	95.82	95.54
066A/American_black_duck/Maryland/UGAI16-5589/2016(H1N1)_PB1	95.78	95.78	95.78	95.78	96.11	96.04	96.13	95.29	95.29	95.29	95.25	95.27	95.25	95.38	96.17	96.17	95.25	95.69	97.89	98.02	98.02	97.98	97.98	95.8	98.02	98.02	95.38	96.26	96.26	96.26	96.39	96.39	96.22	95.73	96.22	95.95	96	95.73	97.71	95.47	97.71	95.43	96	96.15	96.17	95.69	95.73	95.69	95.45
067A/northern_shoveler/Maryland/UGAI16-5592/2016(H11N9)_PB1	95.93	95.93	95.93	95.93	96.26	96.2	96.28	95.36	95.36	95.36	95.32	95.34	95.32	95.45	96.33	96.33	95.32	95.76	98.04	98.18	98.18	98.13	98.13	95.87	98.18	98.18	95.45	96.42	96.42	96.42	96.46	96.46	96.37	95.8	96.37	96.11	96.15	95.8	97.87	95.54	97.87	95.49	96.15	96.31	96.33	95.76	95.8	95.76	95.51
068A/green-winged_teal/Maryland/UGAI16-5593/2016(H4N6)_PB1	94.28	94.28	94.28	94.28	94.48	94.42	94.46	99.25	99.25	99.25	99.21	99.23	99.21	99.38	94.72	94.72	99.3	97.32	95.16	95.29	95.29	95.29	95.25	97.43	95.29	95.29	99.16	94.55	94.55	94.94	94.55	94.55	94.72	97.23	94.72	94.81	94.85	97.23	94.9	96.7	94.9	96.66	94.85	94.66	94.68	97.19	97.23	97.19	96.77
069A/mallard/Maryland/16-042534-2/2016(H5N2)_PB1	96.39	96.39	96.39	96.39	97.08	96.92	97.01	94.59	94.59	94.59	94.55	94.57	94.55	94.68	97.19	97.19	94.64	94.81	96.48	96.79	96.79	96.79	96.75	94.92	96.79	96.79	94.59	97.23	97.23	96.66	96.83	96.83	96.75	94.72	96.75	96.53	96.57	94.72	96.39	94.9	96.39	94.85	96.57	96.72	96.7	94.68	94.72	94.68	94.48
070A/mallard_duck/Maryland/16OS2484/2016(H1N1)_PB1	94.28	94.28	94.28	94.28	94.44	94.37	94.37	97.1	97.1	97.1	97.05	97.08	97.1	97.05	94.5	94.5	96.97	97.76	95.38	95.43	95.43	95.43	95.38	97.87	95.43	95.43	97.01	94.5	94.5	94.64	94.55	94.55	94.55	97.45	94.55	94.37	94.42	97.45	94.94	96.97	94.94	96.92	94.42	94.57	94.5	97.41	97.45	97.41	96.94
071A/mallard_duck/Maryland/16OS2508/2016(H1N1)_PB1	94.28	94.28	94.28	94.28	94.48	94.42	94.42	97.14	97.14	97.14	97.1	97.12	97.14	97.1	94.55	94.55	97.01	97.8	95.43	95.47	95.47	95.47	95.43	97.91	95.47	95.47	97.05	94.55	94.55	94.68	94.59	94.59	94.59	97.49	94.59	94.42	94.46	97.49	94.99	97.01	94.99	96.97	94.46	94.61	94.55	97.45	97.49	97.45	96.99
072A/mallard_duck/Maryland/16OS2571/2016(H1N1)_PB1	94.72	94.72	94.72	94.72	94.88	94.72	94.81	97.32	97.32	97.32	97.27	97.3	97.27	97.36	94.94	94.94	97.27	97.67	95.69	95.73	95.73	95.73	95.69	97.78	95.73	95.73	97.23	94.94	94.94	94.99	94.9	94.9	95.25	97.41	95.25	94.68	94.72	97.41	95.25	97.05	95.25	97.01	94.72	95.18	95.21	97.36	97.41	97.45	98.35
073A/mallard_duck/Maryland/16OS2621/2016(H1N9)_PB1	95.87	95.87	95.87	95.87	96.46	96.31	96.39	95.03	95.03	95.03	94.99	95.01	94.99	95.12	96.44	96.44	94.99	94.94	96.31	96.53	96.53	96.44	96.48	95.1	96.53	96.53	95.21	96.61	96.61	99.12	96.57	96.57	96.53	94.85	96.53	99.21	99.25	94.85	96.13	94.81	96.13	94.77	99.25	96.46	96.48	94.81	94.85	94.81	94.66
074A/pintail_duck/Maryland/16OS3852/2016(H11N9)_PB1	96.26	96.26	96.26	96.26	96.77	96.61	96.7	95.07	95.07	95.07	95.03	95.05	95.03	95.16	96.83	96.83	95.03	95.07	96.7	96.92	96.92	96.83	96.88	95.23	96.92	96.92	95.25	97.01	97.01	99.56	96.97	96.97	96.88	94.99	96.88	99.38	99.43	94.99	96.53	94.99	96.53	94.94	99.43	96.81	96.83	94.94	94.99	94.94	94.79
075A/American_wigeon/Maryland/16OS5139/2016(H6N8)_PB1	94.24	94.24	94.24	94.24	94.39	94.33	94.33	96.09	96.09	96.09	96.04	96.06	96.04	96.11	94.28	94.28	96.13	96.39	95.34	95.29	95.29	95.29	95.25	96.5	95.29	95.29	96.09	94.37	94.37	94.55	94.5	94.5	94.5	96.44	94.5	94.42	94.46	96.44	94.81	96.26	94.81	96.22	94.46	94.48	94.46	96.39	96.44	96.39	95.98
076A/mallard/Maine/ME-Y17-033/2017(H4N6)_PB1	96.44	96.44	96.44	96.44	96.77	96.61	96.7	95.95	95.95	95.95	95.91	95.93	95.91	96.04	96.83	96.83	95.91	96.31	98.46	98.59	98.59	98.55	98.55	96.42	98.59	98.59	95.95	96.92	96.92	96.75	96.88	96.79	96.88	96.09	96.88	96.53	96.57	96.09	98.11	95.95	98.11	95.91	96.57	96.81	96.83	96.04	96.09	96.04	95.84
077A/mallard_x_black_duck/Maine/ME-Y17-059/2017(H4N6)_PB1	96.44	96.44	96.44	96.44	96.77	96.61	96.7	95.95	95.95	95.95	95.91	95.93	95.91	96.04	96.83	96.83	95.91	96.31	98.46	98.59	98.59	98.55	98.55	96.42	98.59	98.59	95.95	96.92	96.92	96.75	96.88	96.79	96.88	96.09	96.88	96.53	96.57	96.09	98.11	95.95	98.11	95.91	96.57	96.81	96.83	96.04	96.09	96.04	95.84
078A/mallard/Maine/ME-Y17-060/2017(H4N6)_PB1	96.44	96.44	96.44	96.44	96.77	96.61	96.7	95.95	95.95	95.95	95.91	95.93	95.91	96.04	96.83	96.83	95.91	96.31	98.46	98.59	98.59	98.55	98.55	96.42	98.59	98.59	95.95	96.92	96.92	96.75	96.88	96.79	96.88	96.09	96.88	96.53	96.57	96.09	98.11	95.95	98.11	95.91	96.57	96.81	96.83	96.04	96.09	96.04	95.84
079A/mallard/Maine/ME-Y17-064/2017(H3N8)_PB1	96.35	96.35	96.35	96.35	96.5	96.35	96.44	95.56	95.56	95.56	95.51	95.54	95.51	95.56	96.7	96.7	95.43	95.82	99.25	99.3	99.3	99.34	99.25	95.93	99.3	99.3	95.47	96.75	96.75	96.66	96.61	96.61	96.61	95.69	96.61	96.44	96.48	95.69	98.81	95.56	98.81	95.51	96.48	96.55	96.57	95.65	95.69	95.65	95.45
080A/mallard/Maine/ME-Y17-065/2017(H4N6)_PB1	96.31	96.31	96.31	96.31	96.64	96.48	96.57	95.82	95.82	95.82	95.78	95.8	95.78	95.91	96.7	96.7	95.78	96.17	98.33	98.46	98.46	98.42	98.42	96.28	98.46	98.46	95.82	96.79	96.79	96.61	96.75	96.66	96.75	95.95	96.75	96.39	96.44	95.95	97.98	95.82	97.98	95.78	96.44	96.68	96.7	95.91	95.95	95.91	95.71
081A/mallard/Maine/ME-Y17-066/2017(H3N8)_PB1	96.35	96.35	96.35	96.35	96.5	96.35	96.44	95.56	95.56	95.56	95.51	95.54	95.51	95.56	96.7	96.7	95.43	95.82	99.25	99.3	99.3	99.34	99.25	95.93	99.3	99.3	95.47	96.75	96.75	96.66	96.61	96.61	96.61	95.69	96.61	96.44	96.48	95.69	98.81	95.56	98.81	95.51	96.48	96.55	96.57	95.65	95.69	95.65	95.45
082A/mallard/Maine/ME-Y17-068/2017(H4N6)_PB1	96.33	96.33	96.33	96.33	96.66	96.5	96.59	95.84	95.84	95.84	95.8	95.82	95.8	95.93	96.72	96.72	95.8	96.2	98.35	98.48	98.48	98.44	98.44	96.31	98.48	98.48	95.84	96.81	96.81	96.64	96.77	96.68	96.77	95.98	96.77	96.42	96.46	95.98	98	95.84	98	95.8	96.46	96.7	96.72	95.93	95.98	95.93	95.73
083A/mallard/Maine/ME-Y17-102/2017(H3N6)_PB1	97.49	97.49	97.49	97.49	97.16	97.01	97.1	95.07	95.07	95.07	95.03	95.05	95.03	95.16	97.19	97.19	95.03	95.38	96.92	96.97	96.97	96.97	96.92	95.4	96.97	96.97	95.12	97.27	97.27	97.03	97.19	97.19	99.56	95.21	99.6	96.83	96.86	95.21	96.66	95.21	96.66	95.16	96.86	99.54	99.56	95.16	95.21	95.16	94.88
084A/mallard/Maine/ME-Y17-123/2017(H4N6)_PB1	96.39	96.39	96.39	96.39	96.64	96.48	96.57	95.69	95.69	95.69	95.65	95.67	95.65	95.78	96.79	96.79	95.65	96.09	99.21	99.25	99.25	99.3	99.21	96.2	99.25	99.25	95.69	96.88	96.88	96.7	96.66	96.66	96.75	95.87	96.75	96.48	96.53	95.87	98.94	95.73	98.94	95.69	96.53	96.68	96.7	95.82	95.87	95.82	95.54
085A/mallard/Maine/ME-Y17-135/2017(H8N4)_PB1	95.51	95.51	95.51	95.51	95.93	95.95	95.95	94.94	94.94	94.94	94.9	94.92	94.9	94.94	95.91	95.91	94.81	95.43	97.54	97.67	97.67	97.63	97.63	95.54	97.67	97.67	95.03	96	96	95.91	95.95	95.95	95.87	95.38	95.87	95.65	95.69	95.38	97.36	95.12	97.36	95.07	95.69	95.8	95.82	95.34	95.38	95.34	95.1
086A/mallard/Maine/ME-Y17-142/2017(H4N6)_PB1	94.5	94.5	94.5	94.5	94.96	94.9	94.9	97.45	97.45	97.45	97.41	97.43	97.41	97.41	95.03	95.03	97.32	99.12	95.6	95.65	95.65	95.65	95.6	99.14	95.65	95.65	97.36	95.12	95.12	94.94	94.77	94.77	94.85	97.89	94.85	94.64	94.68	97.89	95.34	97.36	95.34	97.32	94.68	94.88	94.81	97.85	97.89	97.85	97.21
087A/mallard/Maine/ME-Y17-144/2017(H3N6)_PB1	97.45	97.45	97.45	97.45	97.16	97.01	97.1	94.94	94.94	94.94	94.9	94.92	94.9	95.03	97.14	97.14	94.9	95.25	96.83	96.88	96.88	96.88	96.83	95.27	96.88	96.88	94.99	97.23	97.23	96.97	97.14	97.14	99.52	95.07	99.56	96.77	96.79	95.07	96.57	95.07	96.57	95.03	96.79	99.49	99.52	95.03	95.07	95.03	94.74
088A/mallard/Maine/ME-Y17-157/2017(H3N8)_PB1	97.41	97.41	97.41	97.41	97.03	96.88	96.97	94.81	94.81	94.81	94.77	94.79	94.77	94.9	97.01	97.01	94.77	95.12	96.7	96.83	96.83	96.75	96.79	95.14	96.83	96.83	94.85	97.1	97.1	96.83	97.01	97.01	99.56	94.94	99.6	96.64	96.66	94.94	96.44	94.94	96.44	94.9	96.66	99.54	99.56	94.9	94.94	94.9	94.61
089A/mallard/Maine/ME-Y17-165/2017(H3N8)_PB1	97.36	97.36	97.36	97.36	96.99	96.83	96.92	94.77	94.77	94.77	94.72	94.74	94.72	94.85	96.97	96.97	94.72	95.07	96.66	96.79	96.79	96.7	96.75	95.1	96.79	96.79	94.81	97.05	97.05	96.79	96.97	96.97	99.52	94.9	99.56	96.59	96.61	94.9	96.39	94.9	96.39	94.85	96.61	99.49	99.52	94.85	94.9	94.85	94.57
090A/mallard/Maine/ME-Y17-166/2017(H3N8)_PB1	97.41	97.41	97.41	97.41	97.03	96.88	96.97	94.81	94.81	94.81	94.77	94.79	94.77	94.9	97.01	97.01	94.77	95.12	96.7	96.83	96.83	96.75	96.79	95.14	96.83	96.83	94.85	97.1	97.1	96.83	97.01	97.01	99.56	94.94	99.6	96.64	96.66	94.94	96.44	94.94	96.44	94.9	96.66	99.54	99.56	94.9	94.94	94.9	94.61
091A/American_black_duck/Maine/ME-Y17-170/2017(H3N8)_PB1	97.38	97.38	97.38	97.38	97.01	96.86	96.94	94.79	94.79	94.79	94.74	94.77	94.74	94.88	97.03	97.03	94.74	95.1	96.68	96.81	96.81	96.72	96.77	95.12	96.81	96.81	94.83	97.12	97.12	96.81	96.99	96.99	99.54	94.92	99.58	96.61	96.64	94.92	96.42	94.92	96.42	94.88	96.64	99.52	99.54	94.88	94.92	94.88	94.59
092A/mallard/Maine/ME-Y17-176/2017(H8N4)_PB1	95.51	95.51	95.51	95.51	95.93	95.95	95.95	94.85	94.85	94.85	94.81	94.83	94.81	94.85	95.91	95.91	94.72	95.34	97.45	97.58	97.58	97.54	97.54	95.45	97.58	97.58	94.94	96	96	95.82	95.87	95.87	95.78	95.29	95.78	95.56	95.6	95.29	97.27	95.12	97.27	95.07	95.6	95.71	95.73	95.25	95.29	95.25	95.01
093A/mallard/Maine/ME-Y17-179/2017(H4N6)_PB1	96.44	96.44	96.44	96.44	96.77	96.61	96.7	95.95	95.95	95.95	95.91	95.93	95.91	96.04	96.83	96.83	95.91	96.31	98.46	98.59	98.59	98.55	98.55	96.42	98.59	98.59	95.95	96.92	96.92	96.75	96.88	96.79	96.88	96.09	96.88	96.53	96.57	96.09	98.11	95.95	98.11	95.91	96.57	96.81	96.83	96.04	96.09	96.04	95.84
094A/mallard/Maine/ME-Y17-180/2017(H8N4)_PB1	95.51	95.51	95.51	95.51	95.93	95.95	95.95	94.85	94.85	94.85	94.81	94.83	94.81	94.85	95.91	95.91	94.72	95.34	97.45	97.58	97.58	97.54	97.54	95.45	97.58	97.58	94.94	96	96	95.82	95.87	95.87	95.78	95.29	95.78	95.56	95.6	95.29	97.27	95.12	97.27	95.07	95.6	95.71	95.73	95.25	95.29	95.25	95.01
095A/mallard/Maine/ME-Y17-181/2017(H8N4)_PB1	95.51	95.51	95.51	95.51	95.93	95.95	95.95	94.85	94.85	94.85	94.81	94.83	94.81	94.85	95.91	95.91	94.72	95.34	97.45	97.58	97.58	97.54	97.54	95.45	97.58	97.58	94.94	96	96	95.82	95.87	95.87	95.78	95.29	95.78	95.56	95.6	95.29	97.27	95.12	97.27	95.07	95.6	95.71	95.73	95.25	95.29	95.25	95.01
096A/American_black_duck/Maine/ME-Y17-227/2017(H4N6)_PB1	96.15	96.15	96.15	96.15	96.31	96.15	96.24	95.14	95.14	95.14	95.1	95.12	95.1	95.23	96.42	96.42	95.1	95.4	98.88	98.92	98.92	98.97	98.88	95.51	98.92	98.92	95.23	96.46	96.46	96.55	96.42	96.42	96.5	95.18	96.5	96.24	96.28	95.18	99.76	95.14	99.76	95.1	96.28	96.44	96.46	95.14	95.18	95.14	94.94
097A/mallard/Maine/ME-Y17-243/2017(H3N2)_PB1	94.15	94.15	94.15	94.15	94.61	94.46	94.55	94.37	94.37	94.37	94.33	94.35	94.33	94.48	94.72	94.72	94.33	94.77	95.6	95.56	95.56	95.65	95.51	94.79	95.56	95.56	94.37	94.72	94.72	94.5	94.55	94.55	94.55	94.72	94.55	94.22	94.24	94.72	95.51	94.46	95.51	94.42	94.24	94.57	94.59	94.68	94.72	94.68	94.53
098A/American_black_duck/Maine/ME-Y17-326/2017(H9N2)_PB1	94.15	94.15	94.15	94.15	94.61	94.46	94.55	94.37	94.37	94.37	94.33	94.35	94.33	94.48	94.72	94.72	94.33	94.77	95.6	95.56	95.56	95.65	95.51	94.79	95.56	95.56	94.37	94.72	94.72	94.5	94.55	94.55	94.55	94.72	94.55	94.22	94.24	94.72	95.51	94.46	95.51	94.42	94.24	94.57	94.59	94.68	94.72	94.68	94.53
099A/American_black_duck/Maine/ME-Y17-331/2017(H9N2)_PB1	94.15	94.15	94.15	94.15	94.61	94.46	94.55	94.37	94.37	94.37	94.33	94.35	94.33	94.48	94.72	94.72	94.33	94.77	95.6	95.56	95.56	95.65	95.51	94.79	95.56	95.56	94.37	94.72	94.72	94.5	94.55	94.55	94.55	94.72	94.55	94.22	94.24	94.72	95.51	94.46	95.51	94.42	94.24	94.57	94.59	94.68	94.72	94.68	94.53
100A/American_black_duck/Maine/ME-Y17-335/2017(H4N6)_PB1	96.26	96.26	96.26	96.26	96.94	96.79	96.88	94.64	94.64	94.64	94.59	94.61	94.59	94.72	97.05	97.05	94.68	94.77	96.35	96.57	96.57	96.66	96.61	94.88	96.57	96.57	94.64	97.1	97.1	96.53	96.88	96.79	96.61	94.68	96.61	96.39	96.44	94.68	96.17	94.85	96.17	94.81	96.44	96.59	96.57	94.64	94.68	94.64	94.35
101A/mallard/Maine/ME-Y17-347/2017(H9N2)_PB1	94.15	94.15	94.15	94.15	94.61	94.46	94.55	94.37	94.37	94.37	94.33	94.35	94.33	94.48	94.72	94.72	94.33	94.77	95.6	95.56	95.56	95.65	95.51	94.79	95.56	95.56	94.37	94.72	94.72	94.5	94.55	94.55	94.55	94.72	94.55	94.22	94.24	94.72	95.51	94.46	95.51	94.42	94.24	94.57	94.59	94.68	94.72	94.68	94.53
102A/northern_pintail/Maryland/17OS4496/2017(H1N1)_PB1	96.13	96.13	96.13	96.13	96.37	96.22	96.31	95.34	95.34	95.34	95.29	95.32	95.29	95.38	96.35	96.35	95.25	95.73	99.03	99.08	99.08	99.12	99.03	95.89	99.08	99.08	95.29	96.44	96.44	96.53	96.48	96.48	96.39	95.43	96.39	96.26	96.31	95.43	98.59	95.29	98.59	95.25	96.31	96.33	96.35	95.38	95.43	95.38	95.32
[truncated: 53 more columns]

## Sheet: PA
The percent similarity between PA gene segments of influenza A virus isolates
	001A/mallard/Maine/UGAI15-7606/2015(H4N6)_PA	002A/blue-winged_teal/Maine/UGAI15-7615/2015(H4N6)_PA	003A/blue-winged_teal/Maine/UGAI15-7616/2015(H4N6)_PA	004A/blue-winged_teal/Maine/UGAI15-7617/2015(H4N6)_PA	005A/mallard/Maine/UGAI15-7648/2015(H3N8)_PA	006A/mallard/Maine/UGAI15-7667/2015(H3N8)_PA	007A/mallard/Maine/UGAI15-7670/2015(H3N8)_PA	008A/mallard/Maine/UGAI15-7687/2015(H3N2)_PA	009A/mallard/Maine/UGAI15-7688/2015(H3N2)_PA	010A/mallard/Maine/UGAI15-7689/2015(H3N2)_PA	011A/mallard/Maine/UGAI15-7690/2015(H3N2)_PA	012A/mallard/Maine/UGAI15-7692/2015(H3N2)_PA	013A/American_black_duck/Maine/UGAI15-7694/2015(H3N2)_PA	014A/mallard/Maine/UGAI15-7722/2015(H10N3)_PA	015A/mallard/Maine/UGAI15-7790/2015(H3N2)_PA	016A/American_black_duck/Maine/UGAI15-7795/2015(H3N2)_PA	017A/Mallard/Maine/AH0063771S.8.017A/2015(H11N1)_PA	018A/mallard/Maryland/UGAI15-7850/2015(H4N6)_PA	019A/mallard/Maryland/UGAI15-7863/2015(H4N6)_PA	020A/mallard_x_black_duck/Maryland/UGAI15-7873/2015(H11N2)_PA	021A/mallard/Maryland/UGAI15-7876/2015(H11N2)_PA	022A/American_black_duck/Maryland/UGAI15-7883/2015(H1N1)_PA	023A/mallard/Maryland/UGAI15-7889/2015(H11N2)_PA	024A/mallard/Maryland/UGAI15-7902/2015(H6N2)_PA	025A/mallard/Maryland/UGAI15-7931/2015(H4N9)_PA	026A/American_black_duck/Maryland/UGAI15-7932/2015(H4N9)_PA	027A/mallard/Maryland/UGAI15-7965/2015(H6N2)_PA	028A/mallard/Maryland/UGAI15-8190/2015(H4N6)_PA	029A/American_black_duck/Maryland/UGAI15-8195/2015(H4N6)_PA	030A/mallard/Maryland/UGAI15-8423/2015(H3N1)_PA	031A/American_black_duck/Maine/UGAI16-5397/2016(H3N8)_PA	032A/mallard/Maine/UGAI16-5404/2016(H3N2)_PA	033A/mallard/Maine/UGAI16-5406/2016(H3N8)_PA	034A/mallard/Maine/UGAI16-5416/2016(H4N6)_PA	035A/mallard/Maine/UGAI16-5418/2016(H3N8)_PA	036A/mallard/Maine/UGAI16-5420/2016(H4N6)_PA	037A/mallard/Maine/UGAI16-5421/2016(H4N6)_PA	038A/mallard/Maine/UGAI16-5424/2016(H4N6)_PA	039A/mallard/Maine/UGAI16-5426/2016(H4N6)_PA	040A/mallard/Maine/UGAI16-5427/2016(H4N6)_PA	041A/mallard/Maine/UGAI16-5428/2016(H11N1)_PA	042A/mallard/Maine/UGAI16-5429/2016(H4N6)_PA	043A/American_black_duck/Maine/UGAI16-5431/2016(H4N6)_PA	044A/American_black_duck/Maine/UGAI16-5433/2016(H3N8)_PA	045A/mallard/Maine/UGAI16-5445/2016(H3N8)_PA	046A/mallard/Maine/UGAI16-5448/2016(H4N6)_PA	047A/American_black_duck/Maine/UGAI16-5451/2016(H4N6)_PA	048A/American_black_duck/Maine/UGAI16-5454/2016(H4N6)_PA	049A/mallard/Maine/UGAI16-5460/2016(H4N6)_PA
001A/mallard/Maine/UGAI15-7606/2015(H4N6)_PA		99.91	99.95	99.84	96.51	96.47	96.49	98.86	98.88	98.88	98.84	98.81	98.84	99	87.49	87.45	98.93	97.02	86.89	87.91	87.91	87.26	87.91	87.91	98.35	98.37	98.33	87.54	87.54	99.02	96.49	96.56	87.54	99.02	87.59	87.68	87.61	98.98	87.66	98.65	87.73	98.65	87.7	87.73	96.42	99.07	99.02	99.07	87.01
002A/blue-winged_teal/Maine/UGAI15-7615/2015(H4N6)_PA	99.91		99.95	99.93	96.61	96.56	96.58	98.95	98.98	98.98	98.93	98.91	98.93	99.09	87.54	87.49	99.02	97.12	86.94	87.96	87.96	87.31	87.96	87.96	98.44	98.47	98.42	87.59	87.59	99.12	96.58	96.65	87.59	99.12	87.63	87.73	87.66	99.07	87.7	98.74	87.77	98.74	87.75	87.77	96.51	99.16	99.12	99.16	87.05
003A/blue-winged_teal/Maine/UGAI15-7616/2015(H4N6)_PA	99.95	99.95		99.88	96.56	96.51	96.54	98.91	98.93	98.93	98.88	98.86	98.88	99.05	87.49	87.45	98.98	97.07	86.89	87.91	87.91	87.26	87.91	87.91	98.4	98.42	98.37	87.54	87.54	99.07	96.54	96.61	87.54	99.07	87.59	87.68	87.61	99.02	87.66	98.7	87.73	98.7	87.7	87.73	96.47	99.12	99.07	99.12	87.01
004A/blue-winged_teal/Maine/UGAI15-7617/2015(H4N6)_PA	99.84	99.93	99.88		96.54	96.49	96.51	98.88	98.91	98.91	98.86	98.84	98.86	99.02	87.47	87.42	98.95	97.14	86.96	87.89	87.89	87.24	87.89	87.89	98.37	98.4	98.35	87.52	87.52	99.05	96.51	96.58	87.52	99.05	87.56	87.66	87.59	99	87.63	98.68	87.7	98.68	87.68	87.7	96.44	99.09	99.05	99.09	87.12
005A/mallard/Maine/UGAI15-7648/2015(H3N8)_PA	96.51	96.61	96.56	96.54		99.95	99.98	96.4	96.42	96.42	96.37	96.35	96.37	96.54	87.31	87.35	96.37	95.77	86.89	88.19	88.19	87.82	88.19	88.19	96.49	96.51	96.51	87.91	87.91	96.51	99.6	99.67	87.91	96.47	87.96	88.15	88.08	96.42	87.84	96.37	87.91	96.37	88.17	88.1	99.54	96.51	96.47	96.51	87.24
006A/mallard/Maine/UGAI15-7667/2015(H3N8)_PA	96.47	96.56	96.51	96.49	99.95		99.98	96.35	96.37	96.37	96.33	96.3	96.33	96.49	87.26	87.31	96.33	95.72	86.84	88.15	88.15	87.77	88.15	88.15	96.44	96.47	96.47	87.87	87.87	96.47	99.56	99.63	87.87	96.42	87.91	88.1	88.03	96.37	87.8	96.33	87.87	96.33	88.12	88.05	99.49	96.47	96.42	96.47	87.19
007A/mallard/Maine/UGAI15-7670/2015(H3N8)_PA	96.49	96.58	96.54	96.51	99.98	99.98		96.37	96.4	96.4	96.35	96.33	96.35	96.51	87.28	87.33	96.35	95.75	86.87	88.17	88.17	87.8	88.17	88.17	96.47	96.49	96.49	87.89	87.89	96.49	99.58	99.65	87.89	96.44	87.94	88.12	88.05	96.4	87.82	96.35	87.89	96.35	88.15	88.08	99.51	96.49	96.44	96.49	87.22
008A/mallard/Maine/UGAI15-7687/2015(H3N2)_PA	98.86	98.95	98.91	98.88	96.4	96.35	96.37		99.98	99.98	99.93	99.91	99.93	99.63	87.47	87.42	99.47	96.82	87.33	88.17	88.17	87.52	88.17	88.17	98.05	98.07	98.02	87.8	87.8	99.09	96.28	96.35	87.8	98.91	87.84	87.94	87.87	98.86	87.91	98.4	87.98	98.4	87.96	87.98	96.21	98.95	98.91	98.95	87.17
009A/mallard/Maine/UGAI15-7688/2015(H3N2)_PA	98.88	98.98	98.93	98.91	96.42	96.37	96.4	99.98		100	99.95	99.93	99.95	99.65	87.49	87.45	99.49	96.84	87.35	88.19	88.19	87.54	88.19	88.19	98.07	98.09	98.05	87.82	87.82	99.12	96.3	96.37	87.82	98.93	87.87	87.96	87.89	98.88	87.94	98.37	88.01	98.37	87.98	88.01	96.23	98.98	98.93	98.98	87.19
010A/mallard/Maine/UGAI15-7689/2015(H3N2)_PA	98.88	98.98	98.93	98.91	96.42	96.37	96.4	99.98	100		99.95	99.93	99.95	99.65	87.49	87.45	99.49	96.84	87.35	88.19	88.19	87.54	88.19	88.19	98.07	98.09	98.05	87.82	87.82	99.12	96.3	96.37	87.82	98.93	87.87	87.96	87.89	98.88	87.94	98.37	88.01	98.37	87.98	88.01	96.23	98.98	98.93	98.98	87.19
011A/mallard/Maine/UGAI15-7690/2015(H3N2)_PA	98.84	98.93	98.88	98.86	96.37	96.33	96.35	99.93	99.95	99.95		99.88	99.91	99.6	87.54	87.49	99.44	96.79	87.4	88.24	88.24	87.59	88.24	88.24	98.02	98.05	98	87.87	87.87	99.07	96.26	96.33	87.87	98.88	87.91	88.01	87.94	98.84	87.98	98.33	88.05	98.33	88.03	88.05	96.19	98.93	98.88	98.93	87.24
012A/mallard/Maine/UGAI15-7692/2015(H3N2)_PA	98.81	98.91	98.86	98.84	96.35	96.3	96.33	99.91	99.93	99.93	99.88		99.88	99.58	87.47	87.42	99.42	96.77	87.33	88.17	88.17	87.52	88.17	88.17	98	98.02	97.98	87.8	87.8	99.05	96.23	96.3	87.8	98.86	87.84	87.94	87.87	98.81	87.94	98.3	88.01	98.3	87.96	87.98	96.16	98.91	98.86	98.91	87.17
013A/American_black_duck/Maine/UGAI15-7694/2015(H3N2)_PA	98.84	98.93	98.88	98.86	96.37	96.33	96.35	99.93	99.95	99.95	99.91	99.88		99.6	87.49	87.45	99.44	96.79	87.31	88.15	88.15	87.49	88.15	88.15	98.02	98.05	98	87.77	87.77	99.07	96.26	96.33	87.77	98.88	87.82	87.91	87.84	98.84	87.89	98.33	87.96	98.33	87.94	87.96	96.19	98.93	98.88	98.93	87.19
014A/mallard/Maine/UGAI15-7722/2015(H10N3)_PA	99	99.09	99.05	99.02	96.54	96.49	96.51	99.63	99.65	99.65	99.6	99.58	99.6		87.42	87.38	99.7	96.95	87.15	87.94	87.94	87.28	87.94	87.94	98.19	98.21	98.16	87.56	87.56	99.23	96.42	96.49	87.56	98.95	87.61	87.7	87.63	98.91	87.68	98.49	87.75	98.49	87.73	87.75	96.35	99	98.95	99	87.08
015A/mallard/Maine/UGAI15-7790/2015(H3N2)_PA	87.49	87.54	87.49	87.47	87.31	87.26	87.28	87.47	87.49	87.49	87.54	87.47	87.49	87.42		99.95	87.54	87.73	90.61	91.4	91.4	90.98	91.4	91.4	87.94	87.96	87.91	91.12	91.12	87.35	87.47	87.45	91.28	87.4	91.26	90.79	90.75	87.35	90.59	87.54	90.66	87.54	90.77	91.4	87.31	87.45	87.4	87.45	91.75
016A/American_black_duck/Maine/UGAI15-7795/2015(H3N2)_PA	87.45	87.49	87.45	87.42	87.35	87.31	87.33	87.42	87.45	87.45	87.49	87.42	87.45	87.38	99.95		87.49	87.68	90.66	91.45	91.45	91.03	91.45	91.45	87.89	87.91	87.87	91.17	91.17	87.31	87.52	87.49	91.33	87.35	91.31	90.84	90.79	87.31	90.63	87.49	90.7	87.49	90.82	91.45	87.35	87.4	87.35	87.4	91.7
017A/Mallard/Maine/AH0063771S.8.017A/2015(H11N1)_PA	98.93	99.02	98.98	98.95	96.37	96.33	96.35	99.47	99.49	99.49	99.44	99.42	99.44	99.7	87.54	87.49		96.89	87.22	87.96	87.96	87.31	87.96	87.96	98.02	98.05	98	87.59	87.59	99.07	96.35	96.42	87.59	98.79	87.63	87.73	87.66	98.74	87.7	98.33	87.77	98.33	87.75	87.77	96.28	98.84	98.79	98.84	87.05
018A/mallard/Maryland/UGAI15-7850/2015(H4N6)_PA	97.02	97.12	97.07	97.14	95.77	95.72	95.75	96.82	96.84	96.84	96.79	96.77	96.79	96.95	87.73	87.68	96.89		87.35	87.87	87.87	87.31	87.87	87.87	96.91	96.93	96.89	87.59	87.59	97.02	95.65	95.72	87.49	97.07	87.54	87.63	87.56	97.02	87.61	96.79	87.68	96.79	87.66	87.68	95.68	97.12	97.07	97.12	87.42
019A/mallard/Maryland/UGAI15-7863/2015(H4N6)_PA	86.89	86.94	86.89	86.96	86.89	86.84	86.87	87.33	87.35	87.35	87.4	87.33	87.31	87.15	90.61	90.66	87.22	87.35		94.42	94.42	94.28	94.42	94.42	87.15	87.17	87.17	94.33	94.33	87.17	86.96	86.94	94.3	87.17	94.24	94.33	94.26	87.12	94.17	86.84	94.24	86.84	94.3	94.47	86.8	87.22	87.17	87.22	93.33
020A/mallard_x_black_duck/Maryland/UGAI15-7873/2015(H11N2)_PA	87.91	87.96	87.91	87.89	88.19	88.15	88.17	88.17	88.19	88.19	88.24	88.17	88.15	87.94	91.4	91.45	87.96	87.87	94.42		100	98.61	100	100	88.35	88.38	88.38	98.88	98.88	87.82	88.35	88.33	99.28	88.1	99.26	98.79	98.72	88.05	97.88	87.87	97.95	87.87	98.77	99.49	88.19	88.15	88.1	88.15	93.19
021A/mallard/Maryland/UGAI15-7876/2015(H11N2)_PA	87.91	87.96	87.91	87.89	88.19	88.15	88.17	88.17	88.19	88.19	88.24	88.17	88.15	87.94	91.4	91.45	87.96	87.87	94.42	100		98.61	100	100	88.35	88.38	88.38	98.88	98.88	87.82	88.35	88.33	99.28	88.1	99.26	98.79	98.72	88.05	97.88	87.87	97.95	87.87	98.77	99.49	88.19	88.15	88.1	88.15	93.19
022A/American_black_duck/Maryland/UGAI15-7883/2015(H1N1)_PA	87.26	87.31	87.26	87.24	87.82	87.77	87.8	87.52	87.54	87.54	87.59	87.52	87.49	87.28	90.98	91.03	87.31	87.31	94.28	98.61	98.61		98.61	98.61	87.7	87.73	87.73	99.44	99.44	87.26	87.8	87.77	98.44	87.45	98.42	99.07	99	87.4	97.61	87.26	97.68	87.26	99.05	98.65	87.63	87.49	87.45	87.49	92.91
023A/mallard/Maryland/UGAI15-7889/2015(H11N2)_PA	87.91	87.96	87.91	87.89	88.19	88.15	88.17	88.17	88.19	88.19	88.24	88.17	88.15	87.94	91.4	91.45	87.96	87.87	94.42	100	100	98.61		100	88.35	88.38	88.38	98.88	98.88	87.82	88.35	88.33	99.28	88.1	99.26	98.79	98.72	88.05	97.88	87.87	97.95	87.87	98.77	99.49	88.19	88.15	88.1	88.15	93.19
024A/mallard/Maryland/UGAI15-7902/2015(H6N2)_PA	87.91	87.96	87.91	87.89	88.19	88.15	88.17	88.17	88.19	88.19	88.24	88.17	88.15	87.94	91.4	91.45	87.96	87.87	94.42	100	100	98.61	100		88.35	88.38	88.38	98.88	98.88	87.82	88.35	88.33	99.28	88.1	99.26	98.79	98.72	88.05	97.88	87.87	97.95	87.87	98.77	99.49	88.19	88.15	88.1	88.15	93.19
025A/mallard/Maryland/UGAI15-7931/2015(H4N9)_PA	98.35	98.44	98.4	98.37	96.49	96.44	96.47	98.05	98.07	98.07	98.02	98	98.02	98.19	87.94	87.89	98.02	96.91	87.15	88.35	88.35	87.7	88.35	88.35		99.98	99.93	87.98	87.98	98.21	96.37	96.44	87.98	98.21	88.03	88.21	88.15	98.16	87.82	98.02	87.89	98.02	88.24	88.17	96.3	98.26	98.21	98.26	87.49
026A/American_black_duck/Maryland/UGAI15-7932/2015(H4N9)_PA	98.37	98.47	98.42	98.4	96.51	96.47	96.49	98.07	98.09	98.09	98.05	98.02	98.05	98.21	87.96	87.91	98.05	96.93	87.17	88.38	88.38	87.73	88.38	88.38	99.98		99.95	88.01	88.01	98.23	96.4	96.47	88.01	98.23	88.05	88.24	88.17	98.19	87.84	98.05	87.91	98.05	88.26	88.19	96.33	98.28	98.23	98.28	87.52
027A/mallard/Maryland/UGAI15-7965/2015(H6N2)_PA	98.33	98.42	98.37	98.35	96.51	96.47	96.49	98.02	98.05	98.05	98	97.98	98	98.16	87.91	87.87	98	96.89	87.17	88.38	88.38	87.73	88.38	88.38	99.93	99.95		88.01	88.01	98.19	96.4	96.47	88.01	98.19	88.05	88.24	88.17	98.14	87.84	98	87.91	98	88.26	88.19	96.33	98.23	98.19	98.23	87.52
028A/mallard/Maryland/UGAI15-8190/2015(H4N6)_PA	87.54	87.59	87.54	87.52	87.91	87.87	87.89	87.8	87.82	87.82	87.87	87.8	87.77	87.56	91.12	91.17	87.59	87.59	94.33	98.88	98.88	99.44	98.88	98.88	87.98	88.01	88.01		100	87.54	87.98	87.96	98.72	87.73	98.7	99.26	99.19	87.68	97.88	87.54	97.95	87.54	99.23	98.93	87.82	87.77	87.73	87.77	93.1
029A/American_black_duck/Maryland/UGAI15-8195/2015(H4N6)_PA	87.54	87.59	87.54	87.52	87.91	87.87	87.89	87.8	87.82	87.82	87.87	87.8	87.77	87.56	91.12	91.17	87.59	87.59	94.33	98.88	98.88	99.44	98.88	98.88	87.98	88.01	88.01	100		87.54	87.98	87.96	98.72	87.73	98.7	99.26	99.19	87.68	97.88	87.54	97.95	87.54	99.23	98.93	87.82	87.77	87.73	87.77	93.1
030A/mallard/Maryland/UGAI15-8423/2015(H3N1)_PA	99.02	99.12	99.07	99.05	96.51	96.47	96.49	99.09	99.12	99.12	99.07	99.05	99.07	99.23	87.35	87.31	99.07	97.02	87.17	87.82	87.82	87.26	87.82	87.82	98.21	98.23	98.19	87.54	87.54		96.4	96.47	87.54	98.88	87.59	87.68	87.61	98.84	87.75	98.7	87.82	98.7	87.7	87.73	96.33	98.93	98.88	98.93	87.15
031A/American_black_duck/Maine/UGAI16-5397/2016(H3N8)_PA	96.49	96.58	96.54	96.51	99.6	99.56	99.58	96.28	96.3	96.3	96.26	96.23	96.26	96.42	87.47	87.52	96.35	95.65	86.96	88.35	88.35	87.8	88.35	88.35	96.37	96.4	96.4	87.98	87.98	96.4		99.93	87.98	96.35	88.03	88.21	88.15	96.3	87.91	96.26	87.98	96.26	88.24	88.17	99.79	96.4	96.35	96.4	87.4
032A/mallard/Maine/UGAI16-5404/2016(H3N2)_PA	96.56	96.65	96.61	96.58	99.67	99.63	99.65	96.35	96.37	96.37	96.33	96.3	96.33	96.49	87.45	87.49	96.42	95.72	86.94	88.33	88.33	87.77	88.33	88.33	96.44	96.47	96.47	87.96	87.96	96.47	99.93		87.96	96.42	88.01	88.19	88.12	96.37	87.89	96.33	87.96	96.33	88.21	88.15	99.86	96.47	96.42	96.47	87.38
033A/mallard/Maine/UGAI16-5406/2016(H3N8)_PA	87.54	87.59	87.54	87.52	87.91	87.87	87.89	87.8	87.82	87.82	87.87	87.8	87.77	87.56	91.28	91.33	87.59	87.49	94.3	99.28	99.28	98.44	99.28	99.28	87.98	88.01	88.01	98.72	98.72	87.54	87.98	87.96		87.73	99.74	98.63	98.56	87.68	97.72	87.49	97.79	87.49	98.61	99.79	87.82	87.77	87.73	87.77	92.86
034A/mallard/Maine/UGAI16-5416/2016(H4N6)_PA	99.02	99.12	99.07	99.05	96.47	96.42	96.44	98.91	98.93	98.93	98.88	98.86	98.88	98.95	87.4	87.35	98.79	97.07	87.17	88.1	88.1	87.45	88.1	88.1	98.21	98.23	98.19	87.73	87.73	98.88	96.35	96.42	87.73		87.77	87.87	87.8	99.95	87.84	98.51	87.91	98.51	87.89	87.91	96.28	99.95	100	99.95	87.19
035A/mallard/Maine/UGAI16-5418/2016(H3N8)_PA	87.59	87.63	87.59	87.56	87.96	87.91	87.94	87.84	87.87	87.87	87.91	87.84	87.82	87.61	91.26	91.31	87.63	87.54	94.24	99.26	99.26	98.42	99.26	99.26	88.03	88.05	88.05	98.7	98.7	87.59	88.03	88.01	99.74	87.77		98.61	98.54	87.73	97.7	87.54	97.77	87.54	98.58	99.77	87.87	87.82	87.77	87.82	92.91
036A/mallard/Maine/UGAI16-5420/2016(H4N6)_PA	87.68	87.73	87.68	87.66	88.15	88.1	88.12	87.94	87.96	87.96	88.01	87.94	87.91	87.7	90.79	90.84	87.73	87.63	94.33	98.79	98.79	99.07	98.79	98.79	88.21	88.24	88.24	99.26	99.26	87.68	88.21	88.19	98.63	87.87	98.61		99.93	87.82	97.7	87.77	97.77	87.77	99.98	98.84	88.05	87.91	87.87	87.91	93.14
037A/mallard/Maine/UGAI16-5421/2016(H4N6)_PA	87.61	87.66	87.61	87.59	88.08	88.03	88.05	87.87	87.89	87.89	87.94	87.87	87.84	87.63	90.75	90.79	87.66	87.56	94.26	98.72	98.72	99	98.72	98.72	88.15	88.17	88.17	99.19	99.19	87.61	88.15	88.12	98.56	87.8	98.54	99.93		87.75	97.63	87.7	97.7	87.7	99.91	98.77	87.98	87.84	87.8	87.84	93.07
038A/mallard/Maine/UGAI16-5424/2016(H4N6)_PA	98.98	99.07	99.02	99	96.42	96.37	96.4	98.86	98.88	98.88	98.84	98.81	98.84	98.91	87.35	87.31	98.74	97.02	87.12	88.05	88.05	87.4	88.05	88.05	98.16	98.19	98.14	87.68	87.68	98.84	96.3	96.37	87.68	99.95	87.73	87.82	87.75		87.8	98.47	87.87	98.47	87.84	87.87	96.23	99.91	99.95	99.91	87.15
039A/mallard/Maine/UGAI16-5426/2016(H4N6)_PA	87.66	87.7	87.66	87.63	87.84	87.8	87.82	87.91	87.94	87.94	87.98	87.94	87.89	87.68	90.59	90.63	87.7	87.61	94.17	97.88	97.88	97.61	97.88	97.88	87.82	87.84	87.84	97.88	97.88	87.75	87.91	87.89	97.72	87.84	97.7	97.7	97.63	87.8		87.66	99.93	87.66	97.68	97.93	87.75	87.89	87.84	87.89	92.65
040A/mallard/Maine/UGAI16-5427/2016(H4N6)_PA	98.65	98.74	98.7	98.68	96.37	96.33	96.35	98.4	98.37	98.37	98.33	98.3	98.33	98.49	87.54	87.49	98.33	96.79	86.84	87.87	87.87	87.26	87.87	87.87	98.02	98.05	98	87.54	87.54	98.7	96.26	96.33	87.49	98.51	87.54	87.77	87.7	98.47	87.66		87.73	100	87.8	87.68	96.19	98.56	98.51	98.56	87.15
041A/mallard/Maine/UGAI16-5428/2016(H11N1)_PA	87.73	87.77	87.73	87.7	87.91	87.87	87.89	87.98	88.01	88.01	88.05	88.01	87.96	87.75	90.66	90.7	87.77	87.68	94.24	97.95	97.95	97.68	97.95	97.95	87.89	87.91	87.91	97.95	97.95	87.82	87.98	87.96	97.79	87.91	97.77	97.77	97.7	87.87	99.93	87.73		87.73	97.75	98	87.82	87.96	87.91	87.96	92.72
042A/mallard/Maine/UGAI16-5429/2016(H4N6)_PA	98.65	98.74	98.7	98.68	96.37	96.33	96.35	98.4	98.37	98.37	98.33	98.3	98.33	98.49	87.54	87.49	98.33	96.79	86.84	87.87	87.87	87.26	87.87	87.87	98.02	98.05	98	87.54	87.54	98.7	96.26	96.33	87.49	98.51	87.54	87.77	87.7	98.47	87.66	100	87.73		87.8	87.68	96.19	98.56	98.51	98.56	87.15
043A/American_black_duck/Maine/UGAI16-5431/2016(H4N6)_PA	87.7	87.75	87.7	87.68	88.17	88.12	88.15	87.96	87.98	87.98	88.03	87.96	87.94	87.73	90.77	90.82	87.75	87.66	94.3	98.77	98.77	99.05	98.77	98.77	88.24	88.26	88.26	99.23	99.23	87.7	88.24	88.21	98.61	87.89	98.58	99.98	99.91	87.84	97.68	87.8	97.75	87.8		98.81	88.08	87.94	87.89	87.94	93.12
044A/American_black_duck/Maine/UGAI16-5433/2016(H3N8)_PA	87.73	87.77	87.73	87.7	88.1	88.05	88.08	87.98	88.01	88.01	88.05	87.98	87.96	87.75	91.4	91.45	87.77	87.68	94.47	99.49	99.49	98.65	99.49	99.49	88.17	88.19	88.19	98.93	98.93	87.73	88.17	88.15	99.79	87.91	99.77	98.84	98.77	87.87	97.93	87.68	98	87.68	98.81		88.01	87.96	87.91	87.96	93.05
045A/mallard/Maine/UGAI16-5445/2016(H3N8)_PA	96.42	96.51	96.47	96.44	99.54	99.49	99.51	96.21	96.23	96.23	96.19	96.16	96.19	96.35	87.31	87.35	96.28	95.68	86.8	88.19	88.19	87.63	88.19	88.19	96.3	96.33	96.33	87.82	87.82	96.33	99.79	99.86	87.82	96.28	87.87	88.05	87.98	96.23	87.75	96.19	87.82	96.19	88.08	88.01		96.33	96.28	96.33	87.24
046A/mallard/Maine/UGAI16-5448/2016(H4N6)_PA	99.07	99.16	99.12	99.09	96.51	96.47	96.49	98.95	98.98	98.98	98.93	98.91	98.93	99	87.45	87.4	98.84	97.12	87.22	88.15	88.15	87.49	88.15	88.15	98.26	98.28	98.23	87.77	87.77	98.93	96.4	96.47	87.77	99.95	87.82	87.91	87.84	99.91	87.89	98.56	87.96	98.56	87.94	87.96	96.33		99.95	100	87.24
047A/American_black_duck/Maine/UGAI16-5451/2016(H4N6)_PA	99.02	99.12	99.07	99.05	96.47	96.42	96.44	98.91	98.93	98.93	98.88	98.86	98.88	98.95	87.4	87.35	98.79	97.07	87.17	88.1	88.1	87.45	88.1	88.1	98.21	98.23	98.19	87.73	87.73	98.88	96.35	96.42	87.73	100	87.77	87.87	87.8	99.95	87.84	98.51	87.91	98.51	87.89	87.91	96.28	99.95		99.95	87.19
048A/American_black_duck/Maine/UGAI16-5454/2016(H4N6)_PA	99.07	99.16	99.12	99.09	96.51	96.47	96.49	98.95	98.98	98.98	98.93	98.91	98.93	99	87.45	87.4	98.84	97.12	87.22	88.15	88.15	87.49	88.15	88.15	98.26	98.28	98.23	87.77	87.77	98.93	96.4	96.47	87.77	99.95	87.82	87.91	87.84	99.91	87.89	98.56	87.96	98.56	87.94	87.96	96.33	100	99.95		87.24
049A/mallard/Maine/UGAI16-5460/2016(H4N6)_PA	87.01	87.05	87.01	87.12	87.24	87.19	87.22	87.17	87.19	87.19	87.24	87.17	87.19	87.08	91.75	91.7	87.05	87.42	93.33	93.19	93.19	92.91	93.19	93.19	87.49	87.52	87.52	93.1	93.1	87.15	87.4	87.38	92.86	87.19	92.91	93.14	93.07	87.15	92.65	87.15	92.72	87.15	93.12	93.05	87.24	87.24	87.19	87.24
050A/American_black_duck/Maine/UGAI16-5466/2016(H9N9)_PA	87.08	87.12	87.08	87.05	87.26	87.22	87.24	87.15	87.17	87.17	87.22	87.15	87.17	87.05	91.26	91.21	87.12	87.22	92.56	92.7	92.7	92.14	92.7	92.7	87.38	87.4	87.4	92.33	92.33	87.12	87.52	87.49	92.38	87.26	92.42	92.33	92.26	87.22	92.17	87.12	92.24	87.12	92.31	92.56	87.35	87.31	87.26	87.31	96.35
051A/American_black_duck/Maine/UGAI16-5479/2016(H4N6)_PA	87.12	87.17	87.12	87.15	87.35	87.31	87.33	87.19	87.22	87.22	87.26	87.19	87.22	87.1	91.82	91.77	87.08	87.45	93.21	93.44	93.44	93.07	93.44	93.44	87.66	87.68	87.68	93.35	93.35	87.26	87.52	87.49	93.1	87.31	93.17	93.4	93.33	87.26	92.91	87.35	92.98	87.35	93.38	93.31	87.35	87.35	87.31	87.35	99.19
052A/mallard/Maine/UGAI16-5482/2016(H4N6)_PA	87.17	87.22	87.17	87.19	87.4	87.35	87.38	87.24	87.26	87.26	87.31	87.24	87.26	87.15	91.82	91.77	87.12	87.49	93.26	93.49	93.49	93.12	93.49	93.49	87.66	87.68	87.68	93.4	93.4	87.31	87.56	87.54	93.14	87.35	93.21	93.44	93.38	87.31	92.96	87.4	93.03	87.4	93.42	93.35	87.4	87.4	87.35	87.4	99.23
053A/American_black_duck/Maine/UGAI16-5487/2016(H9N9)_PA	87.12	87.17	87.12	87.1	87.31	87.26	87.28	87.19	87.22	87.22	87.26	87.19	87.22	87.1	91.31	91.26	87.17	87.26	92.61	92.75	92.75	92.19	92.75	92.75	87.42	87.45	87.45	92.38	92.38	87.17	87.56	87.54	92.42	87.31	92.47	92.38	92.31	87.26	92.21	87.17	92.28	87.17	92.35	92.61	87.4	87.35	87.31	87.35	96.4
054A/American_black_duck/Maine/UGAI16-5507/2016(H4N6)_PA	87.12	87.17	87.12	87.15	87.35	87.31	87.33	87.19	87.22	87.22	87.26	87.19	87.22	87.1	91.77	91.72	87.08	87.45	93.21	93.44	93.44	93.07	93.44	93.44	87.61	87.63	87.63	93.35	93.35	87.26	87.52	87.49	93.1	87.31	93.17	93.4	93.33	87.26	92.91	87.35	92.98	87.35	93.38	93.31	87.35	87.35	87.31	87.35	99.19
055A/American_black_duck/Maine/UGAI16-5510/2016(H4N6)_PA	87.1	87.15	87.1	87.12	87.33	87.28	87.31	87.17	87.19	87.19	87.24	87.17	87.19	87.08	91.75	91.7	87.05	87.42	93.19	93.42	93.42	93.05	93.42	93.42	87.59	87.61	87.61	93.33	93.33	87.24	87.49	87.47	93.07	87.28	93.14	93.38	93.31	87.24	92.89	87.33	92.96	87.33	93.35	93.28	87.33	87.33	87.28	87.33	99.16
056A/American_black_duck/Maine/UGAI16-5511/2016(H4N6)_PA	87.12	87.17	87.12	87.15	87.35	87.31	87.33	87.19	87.22	87.22	87.26	87.19	87.22	87.1	91.77	91.72	87.08	87.45	93.21	93.44	93.44	93.07	93.44	93.44	87.61	87.63	87.63	93.35	93.35	87.26	87.52	87.49	93.1	87.31	93.17	93.4	93.33	87.26	92.91	87.35	92.98	87.35	93.38	93.31	87.35	87.35	87.31	87.35	99.19
057A/American_black_duck/Maine/UGAI16-5512/2016(H4N6)_PA	87.17	87.22	87.17	87.19	87.4	87.35	87.38	87.24	87.26	87.26	87.31	87.24	87.26	87.15	91.82	91.77	87.12	87.49	93.26	93.49	93.49	93.12	93.49	93.49	87.66	87.68	87.68	93.4	93.4	87.31	87.56	87.54	93.14	87.35	93.21	93.44	93.38	87.31	92.96	87.4	93.03	87.4	93.42	93.35	87.4	87.4	87.35	87.4	99.23
058A/mallard/Maryland/UGAI16-5525/2016(H11N9)_PA	98.19	98.28	98.23	98.21	96.23	96.19	96.21	97.88	97.91	97.91	97.95	97.84	97.86	98.02	87.59	87.54	97.86	96.7	86.94	88.05	88.05	87.4	88.05	88.05	98.21	98.23	98.19	87.68	87.68	98.19	96.12	96.19	87.68	98.05	87.73	87.82	87.75	98	87.7	97.91	87.77	97.91	87.84	87.87	96.05	98.09	98.05	98.09	87.15
059A/mallard/Maryland/UGAI16-5526/2016(H1N2)_PA	98.61	98.7	98.65	98.63	96.33	96.28	96.3	98.35	98.33	98.33	98.28	98.26	98.28	98.44	87.68	87.63	98.28	96.65	86.98	87.96	87.96	87.35	87.96	87.96	98.16	98.19	98.14	87.63	87.63	98.56	96.21	96.28	87.59	98.47	87.63	87.77	87.7	98.42	87.75	99.4	87.82	99.4	87.8	87.77	96.14	98.51	98.47	98.51	87.15
060A/mallard/Maryland/UGAI16-5536/2016(H3N6)_PA	86.89	86.94	86.89	87.01	87.22	87.17	87.19	87.05	87.08	87.08	87.12	87.05	87.08	86.96	91.4	91.35	86.94	87.31	93.21	93.17	93.17	92.89	93.17	93.17	87.38	87.4	87.4	93.17	93.17	87.03	87.38	87.35	92.84	87.08	92.89	93.21	93.14	87.03	92.63	87.03	92.7	87.03	93.19	93.03	87.22	87.12	87.08	87.12	99.6
061A/mallard/Maryland/UGAI16-5539/2016(H3N6)_PA	86.89	86.94	86.89	87.01	87.22	87.17	87.19	87.05	87.08	87.08	87.12	87.05	87.08	86.96	91.4	91.35	86.94	87.31	93.21	93.17	93.17	92.89	93.17	93.17	87.38	87.4	87.4	93.17	93.17	87.03	87.38	87.35	92.84	87.08	92.89	93.21	93.14	87.03	92.63	87.03	92.7	87.03	93.19	93.03	87.22	87.12	87.08	87.12	99.6
062A/mallard/Maryland/UGAI16-5540/2016(H3N6)_PA	86.89	86.94	86.89	87.01	87.22	87.17	87.19	87.05	87.08	87.08	87.12	87.05	87.08	86.96	91.4	91.35	86.94	87.31	93.21	93.17	93.17	92.89	93.17	93.17	87.38	87.4	87.4	93.17	93.17	87.03	87.38	87.35	92.84	87.08	92.89	93.21	93.14	87.03	92.63	87.03	92.7	87.03	93.19	93.03	87.22	87.12	87.08	87.12	99.6
063A/mallard/Maryland/UGAI16-5544/2016(H3N6)_PA	86.87	86.91	86.87	86.98	87.19	87.15	87.17	87.03	87.05	87.05	87.1	87.03	87.05	86.94	91.38	91.33	86.91	87.28	93.19	93.14	93.14	92.86	93.14	93.14	87.35	87.38	87.38	93.14	93.14	87.01	87.35	87.33	92.82	87.05	92.86	93.19	93.12	87.01	92.61	87.01	92.68	87.01	93.17	93	87.19	87.1	87.05	87.1	99.58
064A/mallard/Maryland/UGAI16-5545/2016(H3N6)_PA	86.84	86.89	86.84	86.96	87.17	87.12	87.15	87.01	87.03	87.03	87.08	87.01	87.03	86.91	91.35	91.31	86.89	87.26	93.17	93.12	93.12	92.84	93.12	93.12	87.33	87.35	87.35	93.12	93.12	86.98	87.33	87.31	92.79	87.03	92.84	93.17	93.1	86.98	92.58	86.98	92.65	86.98	93.14	92.98	87.17	87.08	87.03	87.08	99.56
065A/American_black_duck/Maryland/UGAI16-5588/2016(H1N1)_PA	98.7	98.79	98.74	98.72	96.33	96.28	96.3	98.44	98.42	98.42	98.37	98.35	98.37	98.54	87.45	87.4	98.37	96.84	86.75	87.73	87.73	87.12	87.73	87.73	98.16	98.19	98.14	87.4	87.4	98.56	96.21	96.28	87.35	98.56	87.4	87.54	87.47	98.51	87.52	99.3	87.59	99.3	87.56	87.54	96.14	98.61	98.56	98.61	87.01
066A/American_black_duck/Maryland/UGAI16-5589/2016(H1N1)_PA	87.73	87.77	87.73	87.7	88.19	88.15	88.17	87.98	88.01	88.01	88.05	87.98	87.96	87.75	90.89	90.93	87.77	87.68	94.28	98.93	98.93	99.02	98.93	98.93	88.17	88.19	88.19	99.3	99.3	87.73	88.26	88.24	98.77	87.91	98.74	99.3	99.23	87.87	97.75	87.73	97.81	87.73	99.28	98.98	88.1	87.96	87.91	87.96	93.24
067A/northern_shoveler/Maryland/UGAI16-5592/2016(H11N9)_PA	98.63	98.72	98.68	98.65	96.4	96.35	96.37	98.42	98.44	98.44	98.4	98.37	98.4	98.47	87.94	87.89	98.3	96.86	87.42	88.54	88.54	87.89	88.54	88.54	98.56	98.58	98.54	88.17	88.17	98.49	96.28	96.35	88.17	98.58	88.21	88.31	88.24	98.54	88.21	98.3	88.26	98.3	88.33	88.35	96.21	98.63	98.58	98.63	87.49
068A/green-winged_teal/Maryland/UGAI16-5593/2016(H4N6)_PA	87.31	87.35	87.31	87.28	87.63	87.59	87.61	87.47	87.49	87.49	87.54	87.47	87.49	87.38	91.4	91.35	87.45	87.54	92.56	92.61	92.61	92.14	92.61	92.61	87.61	87.63	87.63	92.33	92.33	87.26	87.89	87.87	92.42	87.49	92.47	92.24	92.17	87.45	91.98	87.45	92.05	87.45	92.21	92.61	87.73	87.54	87.49	87.54	96.44
069A/mallard/Maryland/16-042534-2/2016(H5N2)_PA	88.05	88.05	88.01	87.98	88.47	88.42	88.45	88.17	88.19	88.19	88.24	88.17	88.15	87.94	91.26	91.31	87.96	88.15	93.77	98.33	98.33	98.05	98.33	98.33	88.4	88.42	88.42	98.23	98.23	88.01	88.45	88.52	98.16	88.19	98.14	98.05	98.02	88.15	97.47	87.96	97.54	87.96	98.02	98.37	88.38	88.24	88.19	88.24	93.05
070A/mallard_duck/Maryland/16OS2484/2016(H1N1)_PA	87.54	87.59	87.54	87.52	88.01	87.96	87.98	87.89	87.91	87.91	87.96	87.91	87.87	87.66	90.66	90.7	87.68	87.49	94.1	97.72	97.72	97.44	97.72	97.72	87.8	87.82	87.82	97.72	97.72	87.63	88.08	88.05	97.56	87.82	97.63	97.54	97.47	87.77	98.81	87.54	98.88	87.54	97.51	97.77	87.91	87.87	87.82	87.87	92.82
071A/mallard_duck/Maryland/16OS2508/2016(H1N1)_PA	87.59	87.63	87.59	87.56	88.05	88.01	88.03	87.94	87.96	87.96	88.01	87.96	87.91	87.7	90.7	90.75	87.73	87.54	94.14	97.77	97.77	97.49	97.77	97.77	87.84	87.87	87.87	97.77	97.77	87.68	88.12	88.1	97.61	87.87	97.58	97.58	97.51	87.82	98.86	87.59	98.93	87.59	97.56	97.81	87.96	87.91	87.87	87.91	92.86
072A/mallard_duck/Maryland/16OS2571/2016(H1N1)_PA	98.51	98.61	98.56	98.54	96.14	96.09	96.12	98.26	98.23	98.23	98.19	98.16	98.19	98.35	87.59	87.54	98.19	96.56	87.17	87.87	87.87	87.31	87.87	87.87	97.88	97.91	97.86	87.59	87.59	98.56	96.03	96.09	87.59	98.37	87.54	87.73	87.66	98.33	87.7	99.16	87.77	99.16	87.75	87.68	95.96	98.42	98.37	98.42	87.1
073A/mallard_duck/Maryland/16OS2621/2016(H1N9)_PA	98.37	98.47	98.42	98.4	96.09	96.05	96.07	98.12	98.09	98.09	98.05	98.02	98.05	98.3	87.59	87.54	98.05	96.51	87.08	87.87	87.87	87.26	87.87	87.87	97.93	97.95	97.91	87.54	87.54	98.33	95.98	96.05	87.49	98.23	87.54	87.68	87.61	98.19	87.66	99.16	87.73	99.16	87.7	87.68	95.91	98.28	98.23	98.28	87.01
074A/pintail_duck/Maryland/16OS3852/2016(H11N9)_PA	96.42	96.51	96.47	96.44	98.28	98.23	98.26	96.12	96.14	96.14	96.09	96.12	96.09	96.26	87.73	87.77	96.19	95.4	87.22	88.24	88.24	87.77	88.24	88.24	96.3	96.33	96.33	87.96	87.96	96.33	98.26	98.33	87.96	96.28	88.01	88.19	88.12	96.23	87.89	96.37	87.96	96.37	88.21	88.15	98.19	96.33	96.28	96.33	87.24
075A/American_wigeon/Maryland/16OS5139/2016(H6N8)_PA	88.19	88.24	88.19	88.17	88.47	88.42	88.45	88.45	88.47	88.47	88.52	88.45	88.42	88.21	90.84	90.89	88.24	88.05	94.37	98.42	98.42	97.95	98.42	98.42	88.35	88.38	88.38	98.23	98.23	88.1	88.54	88.52	98.16	88.38	98.14	98.05	97.98	88.33	98.26	88.05	98.33	88.05	98.02	98.37	88.38	88.42	88.38	88.42	92.91
076A/mallard/Maine/ME-Y17-033/2017(H4N6)_PA	86.84	86.89	86.84	86.96	86.98	86.94	86.96	87.01	87.03	87.03	87.08	87.01	87.03	86.91	91.49	91.45	86.89	87.26	93.21	93.07	93.07	92.79	93.07	93.07	87.33	87.35	87.35	92.98	92.98	86.98	87.15	87.12	92.75	87.03	92.79	93.03	92.96	86.98	92.54	86.98	92.61	86.98	93	92.93	86.98	87.08	87.03	87.08	99.74
077A/mallard_x_black_duck/Maine/ME-Y17-059/2017(H4N6)_PA	86.84	86.89	86.84	86.96	86.98	86.94	86.96	87.01	87.03	87.03	87.08	87.01	87.03	86.91	91.49	91.45	86.89	87.26	93.21	93.07	93.07	92.79	93.07	93.07	87.33	87.35	87.35	92.98	92.98	86.98	87.15	87.12	92.75	87.03	92.79	93.03	92.96	86.98	92.54	86.98	92.61	86.98	93	92.93	86.98	87.08	87.03	87.08	99.74
078A/mallard/Maine/ME-Y17-060/2017(H4N6)_PA	86.84	86.89	86.84	86.96	86.98	86.94	86.96	87.01	87.03	87.03	87.08	87.01	87.03	86.91	91.49	91.45	86.89	87.26	93.21	93.07	93.07	92.79	93.07	93.07	87.33	87.35	87.35	92.98	92.98	86.98	87.15	87.12	92.75	87.03	92.79	93.03	92.96	86.98	92.54	86.98	92.61	86.98	93	92.93	86.98	87.08	87.03	87.08	99.74
079A/mallard/Maine/ME-Y17-064/2017(H3N8)_PA	98.74	98.84	98.79	98.77	96.19	96.14	96.16	98.91	98.93	98.93	98.88	98.86	98.88	98.95	87.4	87.35	98.88	96.7	87.08	87.82	87.82	87.17	87.82	87.82	97.93	97.95	97.91	87.45	87.45	99.35	96.07	96.14	87.54	98.61	87.59	87.77	87.7	98.56	87.56	98.42	87.63	98.42	87.8	87.73	96	98.65	98.61	98.65	87.01
080A/mallard/Maine/ME-Y17-065/2017(H4N6)_PA	86.75	86.8	86.75	86.87	86.98	86.94	86.96	86.91	86.94	86.94	86.98	86.91	86.94	86.82	91.4	91.35	86.8	87.17	93.12	92.98	92.98	92.7	92.98	92.98	87.24	87.26	87.26	92.89	92.89	86.89	87.15	87.12	92.65	86.94	92.7	92.93	92.86	86.89	92.45	86.89	92.52	86.89	92.91	92.84	86.98	86.98	86.94	86.98	99.65
081A/mallard/Maine/ME-Y17-066/2017(H3N8)_PA	98.74	98.84	98.79	98.77	96.19	96.14	96.16	98.91	98.93	98.93	98.88	98.86	98.88	98.95	87.4	87.35	98.88	96.7	87.08	87.82	87.82	87.17	87.82	87.82	97.93	97.95	97.91	87.45	87.45	99.35	96.07	96.14	87.54	98.61	87.59	87.77	87.7	98.56	87.56	98.42	87.63	98.42	87.8	87.73	96	98.65	98.61	98.65	87.01
082A/mallard/Maine/ME-Y17-068/2017(H4N6)_PA	86.75	86.8	86.75	86.87	86.98	86.94	86.96	86.91	86.94	86.94	86.98	86.91	86.94	86.82	91.4	91.35	86.8	87.17	93.12	92.98	92.98	92.7	92.98	92.98	87.24	87.26	87.26	92.89	92.89	86.89	87.15	87.12	92.65	86.94	92.7	92.93	92.86	86.89	92.45	86.89	92.52	86.89	92.91	92.84	86.98	86.98	86.94	86.98	99.65
083A/mallard/Maine/ME-Y17-102/2017(H3N6)_PA	98.7	98.79	98.74	98.72	96.42	96.37	96.4	98.44	98.42	98.42	98.37	98.35	98.37	98.54	87.59	87.54	98.37	96.84	86.89	87.91	87.91	87.31	87.91	87.91	98.07	98.09	98.05	87.59	87.59	98.65	96.3	96.37	87.54	98.56	87.59	87.82	87.75	98.51	87.7	99.86	87.77	99.86	87.84	87.73	96.23	98.61	98.56	98.61	87.19
084A/mallard/Maine/ME-Y17-123/2017(H4N6)_PA	97.56	97.65	97.61	97.58	95.7	95.65	95.68	97.26	97.28	97.28	97.23	97.21	97.23	97.4	87.94	87.89	97.23	96.4	86.96	88.03	88.03	87.47	88.03	88.03	98.88	98.91	98.86	87.75	87.75	97.42	95.58	95.65	87.75	97.51	87.8	87.98	87.91	97.47	87.68	97.23	87.75	97.23	88.01	87.94	95.51	97.56	97.51	97.56	87.4
085A/mallard/Maine/ME-Y17-135/2017(H8N4)_PA	87.49	87.54	87.49	87.47	88.15	88.1	88.12	87.75	87.77	87.77	87.82	87.77	87.73	87.61	90.68	90.73	87.63	87.54	93.93	97.35	97.35	96.98	97.35	97.35	87.66	87.68	87.68	97.26	97.26	87.59	88.31	88.28	97.09	87.77	97.07	97.07	97	87.73	98.28	87.59	98.33	87.59	97.05	97.3	88.15	87.82	87.77	87.82	92.56
086A/mallard/Maine/ME-Y17-142/2017(H4N6)_PA	86.75	86.8	86.75	86.87	86.89	86.84	86.87	86.91	86.94	86.94	86.98	86.91	86.94	86.82	91.4	91.35	86.8	87.26	93.12	92.98	92.98	92.7	92.98	92.98	87.24	87.26	87.26	92.89	92.89	86.89	87.05	87.03	92.65	86.94	92.7	92.93	92.86	86.89	92.54	86.89	92.61	86.89	92.91	92.84	86.89	86.98	86.94	86.98	99.65
087A/mallard/Maine/ME-Y17-144/2017(H3N6)_PA	98.7	98.79	98.74	98.72	96.42	96.37	96.4	98.44	98.42	98.42	98.37	98.35	98.37	98.54	87.59	87.54	98.37	96.84	86.89	87.91	87.91	87.31	87.91	87.91	98.07	98.09	98.05	87.59	87.59	98.65	96.3	96.37	87.54	98.56	87.59	87.82	87.75	98.51	87.7	99.86	87.77	99.86	87.84	87.73	96.23	98.61	98.56	98.61	87.19
088A/mallard/Maine/ME-Y17-157/2017(H3N8)_PA	87.7	87.75	87.7	87.68	88.08	88.03	88.05	87.96	87.98	87.98	88.03	87.96	87.94	87.73	91.38	91.42	87.75	87.75	94.44	99.47	99.47	98.63	99.47	99.47	88.15	88.17	88.17	98.91	98.91	87.7	88.15	88.12	99.67	87.89	99.65	98.81	98.74	87.84	97.91	87.66	97.98	87.66	98.79	99.88	87.98	87.94	87.89	87.94	93.03
089A/mallard/Maine/ME-Y17-165/2017(H3N8)_PA	87.7	87.75	87.7	87.68	88.08	88.03	88.05	87.96	87.98	87.98	88.03	87.96	87.94	87.73	91.38	91.42	87.75	87.75	94.44	99.47	99.47	98.63	99.47	99.47	88.15	88.17	88.17	98.91	98.91	87.7	88.15	88.12	99.67	87.89	99.65	98.81	98.74	87.84	97.91	87.66	97.98	87.66	98.79	99.88	87.98	87.94	87.89	87.94	93.03
090A/mallard/Maine/ME-Y17-166/2017(H3N8)_PA	87.73	87.77	87.73	87.7	88.1	88.05	88.08	87.98	88.01	88.01	88.05	87.98	87.96	87.75	91.4	91.45	87.77	87.77	94.47	99.49	99.49	98.65	99.49	99.49	88.17	88.19	88.19	98.93	98.93	87.73	88.17	88.15	99.7	87.91	99.67	98.84	98.77	87.87	97.93	87.68	98	87.68	98.81	99.91	88.01	87.96	87.91	87.96	93.05
091A/American_black_duck/Maine/ME-Y17-170/2017(H3N8)_PA	87.73	87.77	87.73	87.7	88.1	88.05	88.08	87.98	88.01	88.01	88.05	87.98	87.96	87.75	91.4	91.45	87.77	87.77	94.47	99.49	99.49	98.65	99.49	99.49	88.17	88.19	88.19	98.93	98.93	87.73	88.17	88.15	99.7	87.91	99.67	98.84	98.77	87.87	97.93	87.68	98	87.68	98.81	99.91	88.01	87.96	87.91	87.96	93.05
092A/mallard/Maine/ME-Y17-176/2017(H8N4)_PA	87.42	87.47	87.42	87.4	88.08	88.03	88.05	87.68	87.7	87.7	87.75	87.7	87.66	87.54	90.63	90.68	87.56	87.47	93.89	97.33	97.33	96.95	97.33	97.33	87.59	87.61	87.61	97.23	97.23	87.52	88.24	88.21	97.16	87.7	97.14	97.05	96.98	87.66	98.26	87.52	98.3	87.52	97.02	97.28	88.08	87.75	87.7	87.75	92.52
093A/mallard/Maine/ME-Y17-179/2017(H4N6)_PA	86.7	86.75	86.7	86.82	86.94	86.89	86.91	86.87	86.89	86.89	86.94	86.87	86.89	86.77	91.35	91.31	86.75	87.12	93.07	93.03	93.03	92.75	93.03	93.03	87.19	87.22	87.22	92.93	92.93	86.84	87.1	87.08	92.7	86.89	92.75	92.98	92.91	86.84	92.49	86.84	92.56	86.84	92.96	92.89	86.94	86.94	86.89	86.94	99.6
094A/mallard/Maine/ME-Y17-180/2017(H8N4)_PA	87.47	87.52	87.47	87.45	88.12	88.08	88.1	87.73	87.75	87.75	87.8	87.75	87.7	87.59	90.68	90.73	87.61	87.52	93.84	97.28	97.28	96.91	97.28	97.28	87.63	87.66	87.66	97.19	97.19	87.56	88.28	88.26	97.12	87.75	97.19	97	96.93	87.7	98.21	87.56	98.26	87.56	96.98	97.23	88.12	87.8	87.75	87.8	92.56
095A/mallard/Maine/ME-Y17-181/2017(H8N4)_PA	87.42	87.47	87.42	87.4	88.08	88.03	88.05	87.68	87.7	87.7	87.75	87.7	87.66	87.54	90.63	90.68	87.56	87.47	93.89	97.33	97.33	96.95	97.33	97.33	87.59	87.61	87.61	97.23	97.23	87.52	88.24	88.21	97.16	87.7	97.14	97.05	96.98	87.66	98.26	87.52	98.3	87.52	97.02	97.28	88.08	87.75	87.7	87.75	92.52
096A/American_black_duck/Maine/ME-Y17-227/2017(H4N6)_PA	86.94	86.98	86.94	87.05	87.17	87.12	87.15	87.1	87.12	87.12	87.17	87.1	87.12	87.01	91.59	91.54	86.98	87.26	93.31	93.17	93.17	92.89	93.17	93.17	87.33	87.35	87.35	93.07	93.07	87.08	87.33	87.31	92.84	87.12	92.89	93.12	93.05	87.08	92.63	87.08	92.7	87.08	93.1	93.03	87.17	87.17	87.12	87.17	99.84
097A/mallard/Maine/ME-Y17-243/2017(H3N2)_PA	86.75	86.8	86.75	86.73	87.03	86.98	87.01	87.24	87.22	87.22	87.26	87.19	87.17	87.01	90.79	90.84	87.08	87.49	94.37	95.63	95.63	95.17	95.63	95.63	87.15	87.17	87.17	95.35	95.35	87.03	87.01	86.98	95.51	87.03	95.49	95.26	95.19	86.98	95.28	86.98	95.35	86.98	95.23	95.72	86.84	87.08	87.03	87.08	92.91
098A/American_black_duck/Maine/ME-Y17-326/2017(H9N2)_PA	86.84	86.89	86.84	86.82	87.12	87.08	87.1	87.33	87.31	87.31	87.35	87.28	87.26	87.1	90.79	90.84	87.17	87.59	94.47	95.72	95.72	95.26	95.72	95.72	87.24	87.26	87.26	95.44	95.44	87.12	87.1	87.08	95.61	87.12	95.58	95.35	95.28	87.08	95.37	87.08	95.44	87.08	95.33	95.82	86.94	87.17	87.12	87.17	93
099A/American_black_duck/Maine/ME-Y17-331/2017(H9N2)_PA	86.84	86.89	86.84	86.82	87.12	87.08	87.1	87.33	87.31	87.31	87.35	87.28	87.26	87.1	90.79	90.84	87.17	87.59	94.47	95.72	95.72	95.26	95.72	95.72	87.24	87.26	87.26	95.44	95.44	87.12	87.1	87.08	95.61	87.12	95.58	95.35	95.28	87.08	95.37	87.08	95.44	87.08	95.33	95.82	86.94	87.17	87.12	87.17	93
100A/American_black_duck/Maine/ME-Y17-335/2017(H4N6)_PA	87.26	87.31	87.26	87.28	87.49	87.45	87.47	87.33	87.35	87.35	87.4	87.33	87.35	87.24	91.54	91.49	87.22	87.59	93.17	93.31	93.31	92.93	93.31	93.31	87.75	87.77	87.77	93.21	93.21	87.4	87.66	87.63	93.05	87.45	93.12	93.26	93.19	87.4	92.77	87.4	92.84	87.4	93.24	93.26	87.49	87.49	87.45	87.49	99.05
101A/mallard/Maine/ME-Y17-347/2017(H9N2)_PA	86.84	86.89	86.84	86.82	87.12	87.08	87.1	87.33	87.31	87.31	87.35	87.28	87.26	87.1	90.79	90.84	87.17	87.59	94.47	95.72	95.72	95.26	95.72	95.72	87.24	87.26	87.26	95.44	95.44	87.12	87.1	87.08	95.61	87.12	95.58	95.35	95.28	87.08	95.37	87.08	95.44	87.08	95.33	95.82	86.94	87.17	87.12	87.17	93
102A/northern_pintail/Maryland/17OS4496/2017(H1N1)_PA	87.31	87.35	87.31	87.28	87.77	87.73	87.75	87.56	87.59	87.59	87.63	87.56	87.54	87.33	90.84	90.89	87.35	87.08	93.86	98.51	98.51	98.7	98.51	98.51	87.75	87.77	87.77	98.98	98.98	87.31	87.84	87.82	98.35	87.49	98.33	98.98	98.91	87.45	97.65	87.4	97.72	87.4	98.95	98.56	87.68	87.54	87.49	87.54	92.91
[truncated: 53 more columns]

## Sheet: HA
The percent similarity between HA gene segments of influenza A virus isolates
	001A/mallard/Maine/UGAI15-7606/2015(H4N6)_HA	002A/blue-winged_teal/Maine/UGAI15-7615/2015(H4N6)_HA	003A/blue-winged_teal/Maine/UGAI15-7616/2015(H4N6)_HA	004A/blue-winged_teal/Maine/UGAI15-7617/2015(H4N6)_HA	005A/mallard/Maine/UGAI15-7648/2015(H3N8)_HA	006A/mallard/Maine/UGAI15-7667/2015(H3N8)_HA	007A/mallard/Maine/UGAI15-7670/2015(H3N8)_HA	008A/mallard/Maine/UGAI15-7687/2015(H3N2)_HA	009A/mallard/Maine/UGAI15-7688/2015(H3N2)_HA	010A/mallard/Maine/UGAI15-7689/2015(H3N2)_HA	011A/mallard/Maine/UGAI15-7690/2015(H3N2)_HA	012A/mallard/Maine/UGAI15-7692/2015(H3N2)_HA	013A/American_black_duck/Maine/UGAI15-7694/2015(H3N2)_HA	014A/mallard/Maine/UGAI15-7722/2015(H10N3)_HA	015A/mallard/Maine/UGAI15-7790/2015(H3N2)_HA	016A/American_black_duck/Maine/UGAI15-7795/2015(H3N2)_HA	017A/Mallard/Maine/AH0063771S.8.017A/2015(H11N1)_HA	018A/mallard/Maryland/UGAI15-7850/2015(H4N6)_HA	019A/mallard/Maryland/UGAI15-7863/2015(H4N6)_HA	020A/mallard_x_black_duck/Maryland/UGAI15-7873/2015(H11N2)_HA	021A/mallard/Maryland/UGAI15-7876/2015(H11N2)_HA	022A/American_black_duck/Maryland/UGAI15-7883/2015(H1N1)_HA	023A/mallard/Maryland/UGAI15-7889/2015(H11N2)_HA	024A/mallard/Maryland/UGAI15-7902/2015(H6N2)_HA	025A/mallard/Maryland/UGAI15-7931/2015(H4N9)_HA	026A/American_black_duck/Maryland/UGAI15-7932/2015(H4N9)_HA	027A/mallard/Maryland/UGAI15-7965/2015(H6N2)_HA	028A/mallard/Maryland/UGAI15-8190/2015(H4N6)_HA	029A/American_black_duck/Maryland/UGAI15-8195/2015(H4N6)_HA	030A/mallard/Maryland/UGAI15-8423/2015(H3N1)_HA	031A/American_black_duck/Maine/UGAI16-5397/2016(H3N8)_HA	032A/mallard/Maine/UGAI16-5404/2016(H3N2)_HA	033A/mallard/Maine/UGAI16-5406/2016(H3N8)_HA	034A/mallard/Maine/UGAI16-5416/2016(H4N6)_HA	035A/mallard/Maine/UGAI16-5418/2016(H3N8)_HA	036A/mallard/Maine/UGAI16-5420/2016(H4N6)_HA	037A/mallard/Maine/UGAI16-5421/2016(H4N6)_HA	038A/mallard/Maine/UGAI16-5424/2016(H4N6)_HA	039A/mallard/Maine/UGAI16-5426/2016(H4N6)_HA	040A/mallard/Maine/UGAI16-5427/2016(H4N6)_HA	041A/mallard/Maine/UGAI16-5428/2016(H11N1)_HA	042A/mallard/Maine/UGAI16-5429/2016(H4N6)_HA	043A/American_black_duck/Maine/UGAI16-5431/2016(H4N6)_HA	044A/American_black_duck/Maine/UGAI16-5433/2016(H3N8)_HA	045A/mallard/Maine/UGAI16-5445/2016(H3N8)_HA	046A/mallard/Maine/UGAI16-5448/2016(H4N6)_HA	047A/American_black_duck/Maine/UGAI16-5451/2016(H4N6)_HA	048A/American_black_duck/Maine/UGAI16-5454/2016(H4N6)_HA	049A/mallard/Maine/UGAI16-5460/2016(H4N6)_HA
001A/mallard/Maine/UGAI15-7606/2015(H4N6)_HA		99.94	99.94	99.94	27.55	27.55	27.49	27.4	27.37	27.4	27.43	27.37	27.37	27.97	27.43	27.46	28.55	95.81	95.99	28.5	28.5	25.72	28.5	33.01	95.99	95.99	32.98	98.64	98.61	27.43	27.49	27.26	27.17	98.7	27.2	95.37	95.37	98.64	96.08	95.69	28.44	95.43	95.37	27.26	27.49	95.37	98.61	95.4	98.47
002A/blue-winged_teal/Maine/UGAI15-7615/2015(H4N6)_HA	99.94		100	100	27.49	27.49	27.43	27.35	27.32	27.35	27.37	27.32	27.32	27.97	27.37	27.4	28.61	95.87	96.05	28.55	28.55	25.78	28.55	33.07	96.05	96.05	33.04	98.7	98.67	27.37	27.43	27.2	27.11	98.76	27.14	95.43	95.43	98.7	96.14	95.75	28.5	95.49	95.43	27.2	27.43	95.43	98.67	95.46	98.53
003A/blue-winged_teal/Maine/UGAI15-7616/2015(H4N6)_HA	99.94	100		100	27.49	27.49	27.43	27.35	27.32	27.35	27.37	27.32	27.32	27.97	27.37	27.4	28.61	95.87	96.05	28.55	28.55	25.78	28.55	33.07	96.05	96.05	33.04	98.7	98.67	27.37	27.43	27.2	27.11	98.76	27.14	95.43	95.43	98.7	96.14	95.75	28.5	95.49	95.43	27.2	27.43	95.43	98.67	95.46	98.53
004A/blue-winged_teal/Maine/UGAI15-7617/2015(H4N6)_HA	99.94	100	100		27.49	27.49	27.43	27.35	27.32	27.35	27.37	27.32	27.32	27.97	27.37	27.4	28.61	95.87	96.05	28.55	28.55	25.78	28.55	33.07	96.05	96.05	33.04	98.7	98.67	27.37	27.43	27.2	27.11	98.76	27.14	95.43	95.43	98.7	96.14	95.75	28.5	95.49	95.43	27.2	27.43	95.43	98.67	95.46	98.53
005A/mallard/Maine/UGAI15-7648/2015(H3N8)_HA	27.55	27.49	27.49	27.49		99.82	99.74	98.44	98.47	98.41	98.41	98.44	98.44	27.4	98.41	98.5	27.68	27.73	27.55	27.5	27.5	27.28	27.39	27.13	27.67	27.67	27.04	27.37	27.37	96.94	99.15	85.89	85.24	27.32	85.39	27.82	27.85	27.37	27.46	27.61	27.68	27.61	27.85	85.48	99.18	27.79	27.32	27.91	27.32
006A/mallard/Maine/UGAI15-7667/2015(H3N8)_HA	27.55	27.49	27.49	27.49	99.82		99.91	98.62	98.65	98.59	98.59	98.62	98.62	27.4	98.59	98.68	27.74	27.73	27.55	27.56	27.56	27.28	27.44	27.07	27.67	27.67	26.98	27.37	27.37	97	99.32	85.89	85.24	27.32	85.39	27.82	27.85	27.37	27.46	27.61	27.74	27.61	27.85	85.48	99.35	27.79	27.32	27.91	27.32
007A/mallard/Maine/UGAI15-7670/2015(H3N8)_HA	27.49	27.43	27.43	27.43	99.74	99.91		98.53	98.56	98.5	98.5	98.53	98.53	27.37	98.5	98.59	27.74	27.67	27.49	27.56	27.56	27.31	27.44	27.04	27.61	27.61	26.95	27.32	27.32	96.91	99.24	85.89	85.24	27.26	85.39	27.76	27.79	27.32	27.4	27.55	27.74	27.55	27.79	85.48	99.27	27.73	27.26	27.85	27.26
008A/mallard/Maine/UGAI15-7687/2015(H3N2)_HA	27.4	27.35	27.35	27.35	98.44	98.62	98.53		99.97	99.94	99.97	99.94	99.94	27.43	99.21	99.41	27.59	27.7	27.52	27.47	27.47	27.1	27.36	26.87	27.64	27.64	26.78	27.23	27.23	97.33	98.65	86.45	85.8	27.17	85.95	27.79	27.82	27.23	27.43	27.58	27.65	27.58	27.82	86.04	98.68	27.76	27.17	27.88	27.17
009A/mallard/Maine/UGAI15-7688/2015(H3N2)_HA	27.37	27.32	27.32	27.32	98.47	98.65	98.56	99.97		99.94	99.94	99.97	99.97	27.46	99.24	99.44	27.62	27.67	27.49	27.5	27.5	27.1	27.39	26.9	27.61	27.61	26.81	27.2	27.2	97.35	98.68	86.42	85.77	27.14	85.92	27.76	27.79	27.2	27.4	27.55	27.68	27.55	27.79	86.01	98.71	27.73	27.14	27.85	27.14
010A/mallard/Maine/UGAI15-7689/2015(H3N2)_HA	27.4	27.35	27.35	27.35	98.41	98.59	98.5	99.94	99.94		99.94	99.91	99.94	27.46	99.18	99.38	27.59	27.7	27.52	27.47	27.47	27.1	27.36	26.87	27.64	27.64	26.78	27.23	27.23	97.3	98.62	86.42	85.77	27.17	85.92	27.79	27.82	27.23	27.43	27.58	27.65	27.58	27.82	86.01	98.65	27.76	27.17	27.88	27.17
011A/mallard/Maine/UGAI15-7690/2015(H3N2)_HA	27.43	27.37	27.37	27.37	98.41	98.59	98.5	99.97	99.94	99.94		99.91	99.91	27.4	99.18	99.38	27.56	27.73	27.55	27.44	27.44	27.1	27.33	26.84	27.67	27.67	26.75	27.26	27.26	97.3	98.62	86.48	85.83	27.2	85.98	27.82	27.85	27.26	27.46	27.61	27.62	27.61	27.85	86.07	98.65	27.79	27.2	27.91	27.2
012A/mallard/Maine/UGAI15-7692/2015(H3N2)_HA	27.37	27.32	27.32	27.32	98.44	98.62	98.53	99.94	99.97	99.91	99.91		99.94	27.43	99.21	99.41	27.62	27.67	27.49	27.5	27.5	27.07	27.39	26.9	27.61	27.61	26.81	27.2	27.2	97.33	98.65	86.39	85.74	27.14	85.89	27.76	27.79	27.2	27.4	27.55	27.68	27.55	27.79	85.98	98.68	27.73	27.14	27.85	27.14
013A/American_black_duck/Maine/UGAI15-7694/2015(H3N2)_HA	27.37	27.32	27.32	27.32	98.44	98.62	98.53	99.94	99.97	99.94	99.91	99.94		27.49	99.21	99.41	27.62	27.67	27.49	27.5	27.5	27.1	27.39	26.9	27.61	27.61	26.81	27.2	27.2	97.33	98.65	86.39	85.74	27.14	85.89	27.76	27.79	27.2	27.4	27.55	27.68	27.55	27.79	85.98	98.68	27.73	27.14	27.85	27.14
014A/mallard/Maine/UGAI15-7722/2015(H10N3)_HA	27.97	27.97	27.97	27.97	27.4	27.4	27.37	27.43	27.46	27.46	27.4	27.43	27.49		27.76	27.73	26.75	28.23	28.11	26.93	26.93	28.38	26.93	29.39	28.05	28.05	29.42	28.14	28.17	27.46	27.25	25.95	26.01	27.79	26.07	28.44	28.47	27.85	28.05	28.47	26.63	28.62	28.44	26.1	27.46	28.44	27.79	28.47	27.73
015A/mallard/Maine/UGAI15-7790/2015(H3N2)_HA	27.43	27.37	27.37	27.37	98.41	98.59	98.5	99.21	99.24	99.18	99.18	99.21	99.21	27.76		99.74	27.8	27.73	27.55	27.68	27.68	27.34	27.56	27.13	27.67	27.67	27.04	27.26	27.26	97.18	98.5	86.18	85.66	27.2	85.92	27.82	27.85	27.26	27.46	27.61	27.86	27.61	27.85	85.89	98.53	27.79	27.2	27.91	27.2
016A/American_black_duck/Maine/UGAI15-7795/2015(H3N2)_HA	27.46	27.4	27.4	27.4	98.5	98.68	98.59	99.41	99.44	99.38	99.38	99.41	99.41	27.73	99.74		27.68	27.76	27.58	27.56	27.56	27.13	27.44	27.04	27.7	27.7	26.95	27.29	27.29	97.38	98.71	86.27	85.68	27.23	85.83	27.85	27.88	27.29	27.49	27.64	27.74	27.64	27.88	85.92	98.74	27.82	27.23	27.94	27.23
017A/Mallard/Maine/AH0063771S.8.017A/2015(H11N1)_HA	28.55	28.61	28.61	28.61	27.68	27.74	27.74	27.59	27.62	27.59	27.56	27.62	27.62	26.75	27.8	27.68		27.85	27.99	97.97	97.94	27.56	97.82	35.54	27.96	27.96	35.51	28.38	28.41	27.62	27.94	27.03	26.91	28.38	26.91	27.91	27.91	28.44	27.99	28.14	99.53	28.05	27.94	26.88	27.92	27.91	28.38	27.96	28.5
018A/mallard/Maryland/UGAI15-7850/2015(H4N6)_HA	95.81	95.87	95.87	95.87	27.73	27.73	27.67	27.7	27.67	27.7	27.73	27.67	27.67	28.23	27.73	27.76	27.85		99.71	27.91	27.91	25.72	27.91	32.95	99.71	99.71	32.92	95.28	95.25	28.08	27.67	27.49	27.46	95.1	27.43	97.37	97.43	95.04	99.2	98.94	27.85	98.67	97.37	27.49	27.67	97.37	95.01	97.4	94.99
019A/mallard/Maryland/UGAI15-7863/2015(H4N6)_HA	95.99	96.05	96.05	96.05	27.55	27.55	27.49	27.52	27.49	27.52	27.55	27.49	27.49	28.11	27.55	27.58	27.99	99.71		28.05	28.05	25.63	28.05	32.98	99.88	99.88	32.95	95.46	95.43	27.91	27.49	27.32	27.29	95.31	27.26	97.55	97.61	95.25	99.38	99.12	27.99	98.85	97.55	27.32	27.49	97.55	95.22	97.58	95.16
020A/mallard_x_black_duck/Maryland/UGAI15-7873/2015(H11N2)_HA	28.5	28.55	28.55	28.55	27.5	27.56	27.56	27.47	27.5	27.47	27.44	27.5	27.5	26.93	27.68	27.56	97.97	27.91	28.05		99.91	27.65	99.79	35.34	28.02	28.02	35.31	28.32	28.35	27.62	27.83	27.21	27.09	28.32	27.09	27.96	27.96	28.38	28.05	28.2	97.85	28.11	27.99	27.06	27.8	27.96	28.32	28.02	28.44
021A/mallard/Maryland/UGAI15-7876/2015(H11N2)_HA	28.5	28.55	28.55	28.55	27.5	27.56	27.56	27.47	27.5	27.47	27.44	27.5	27.5	26.93	27.68	27.56	97.94	27.91	28.05	99.91		27.68	99.76	35.25	28.02	28.02	35.22	28.32	28.35	27.62	27.83	27.21	27.09	28.32	27.09	27.96	27.96	28.38	28.05	28.2	97.82	28.11	27.99	27.06	27.8	27.96	28.32	28.02	28.44
022A/American_black_duck/Maryland/UGAI15-7883/2015(H1N1)_HA	25.72	25.78	25.78	25.78	27.28	27.28	27.31	27.1	27.1	27.1	27.1	27.07	27.1	28.38	27.34	27.13	27.56	25.72	25.63	27.65	27.68		27.68	48.35	25.6	25.6	48.32	25.6	25.6	27.1	27.13	26.57	26.48	25.9	26.48	25.66	25.66	25.96	25.81	25.84	27.5	25.81	25.6	26.51	27.04	25.58	25.96	25.72	25.96
023A/mallard/Maryland/UGAI15-7889/2015(H11N2)_HA	28.5	28.55	28.55	28.55	27.39	27.44	27.44	27.36	27.39	27.36	27.33	27.39	27.39	26.93	27.56	27.44	97.82	27.91	28.05	99.79	99.76	27.68		35.25	28.02	28.02	35.22	28.32	28.35	27.5	27.71	27.21	27.09	28.32	27.09	27.96	27.96	28.38	28.05	28.2	97.7	28.11	27.99	27.06	27.68	27.96	28.32	28.02	28.44
024A/mallard/Maryland/UGAI15-7902/2015(H6N2)_HA	33.01	33.07	33.07	33.07	27.13	27.07	27.04	26.87	26.9	26.87	26.84	26.9	26.9	29.39	27.13	27.04	35.54	32.95	32.98	35.34	35.25	48.35	35.25		32.95	32.95	99.79	33.13	33.13	26.9	26.95	26.48	26.43	33.24	26.4	33.36	33.36	33.3	33.16	33.3	35.31	33.22	33.3	26.46	27.01	33.27	33.27	33.36	33.24
025A/mallard/Maryland/UGAI15-7931/2015(H4N9)_HA	95.99	96.05	96.05	96.05	27.67	27.67	27.61	27.64	27.61	27.64	27.67	27.61	27.61	28.05	27.67	27.7	27.96	99.71	99.88	28.02	28.02	25.6	28.02	32.95		100	32.92	95.46	95.43	28.02	27.61	27.43	27.4	95.28	27.37	97.55	97.61	95.22	99.38	99.12	27.96	98.85	97.55	27.43	27.61	97.55	95.19	97.58	95.16
026A/American_black_duck/Maryland/UGAI15-7932/2015(H4N9)_HA	95.99	96.05	96.05	96.05	27.67	27.67	27.61	27.64	27.61	27.64	27.67	27.61	27.61	28.05	27.67	27.7	27.96	99.71	99.88	28.02	28.02	25.6	28.02	32.95	100		32.92	95.46	95.43	28.02	27.61	27.43	27.4	95.28	27.37	97.55	97.61	95.22	99.38	99.12	27.96	98.85	97.55	27.43	27.61	97.55	95.19	97.58	95.16
027A/mallard/Maryland/UGAI15-7965/2015(H6N2)_HA	32.98	33.04	33.04	33.04	27.04	26.98	26.95	26.78	26.81	26.78	26.75	26.81	26.81	29.42	27.04	26.95	35.51	32.92	32.95	35.31	35.22	48.32	35.22	99.79	32.92	32.92		33.16	33.16	26.81	26.87	26.46	26.4	33.22	26.37	33.33	33.33	33.27	33.13	33.27	35.28	33.19	33.27	26.43	26.93	33.24	33.24	33.33	33.22
028A/mallard/Maryland/UGAI15-8190/2015(H4N6)_HA	98.64	98.7	98.7	98.7	27.37	27.37	27.32	27.23	27.2	27.23	27.26	27.2	27.2	28.14	27.26	27.29	28.38	95.28	95.46	28.32	28.32	25.6	28.32	33.13	95.46	95.46	33.16		99.97	27.26	27.32	27.14	27.05	97.82	27.08	94.6	94.6	97.76	95.43	95.16	28.38	94.96	94.6	27.14	27.32	94.6	97.73	94.63	97.58
029A/American_black_duck/Maryland/UGAI15-8195/2015(H4N6)_HA	98.61	98.67	98.67	98.67	27.37	27.37	27.32	27.23	27.2	27.23	27.26	27.2	27.2	28.17	27.26	27.29	28.41	95.25	95.43	28.35	28.35	25.6	28.35	33.13	95.43	95.43	33.16	99.97		27.26	27.32	27.14	27.05	97.79	27.08	94.57	94.57	97.73	95.4	95.13	28.41	94.93	94.57	27.14	27.32	94.57	97.7	94.6	97.55
030A/mallard/Maryland/UGAI15-8423/2015(H3N1)_HA	27.43	27.37	27.37	27.37	96.94	97	96.91	97.33	97.35	97.3	97.3	97.33	97.33	27.46	97.18	97.38	27.62	28.08	27.91	27.62	27.62	27.1	27.5	26.9	28.02	28.02	26.81	27.26	27.26		96.97	86.3	85.6	27.2	85.74	27.99	28.02	27.26	27.76	27.91	27.56	27.91	28.02	85.83	97	27.96	27.2	28.08	27.2
031A/American_black_duck/Maine/UGAI16-5397/2016(H3N8)_HA	27.49	27.43	27.43	27.43	99.15	99.32	99.24	98.65	98.68	98.62	98.62	98.65	98.65	27.25	98.5	98.71	27.94	27.67	27.49	27.83	27.83	27.13	27.71	26.95	27.61	27.61	26.87	27.32	27.32	96.97		86.04	85.51	27.26	85.66	27.76	27.79	27.32	27.4	27.55	28	27.55	27.79	85.63	99.74	27.73	27.26	27.85	27.26
032A/mallard/Maine/UGAI16-5404/2016(H3N2)_HA	27.26	27.2	27.2	27.2	85.89	85.89	85.89	86.45	86.42	86.42	86.48	86.39	86.39	25.95	86.18	86.27	27.03	27.49	27.32	27.21	27.21	26.57	27.21	26.48	27.43	27.43	26.46	27.14	27.14	86.3	86.04		99.18	27.14	99.21	27.17	27.2	27.08	27.23	27.32	27.21	27.32	27.2	99.41	86.18	27.14	27.14	27.26	27.37
033A/mallard/Maine/UGAI16-5406/2016(H3N8)_HA	27.17	27.11	27.11	27.11	85.24	85.24	85.24	85.8	85.77	85.77	85.83	85.74	85.74	26.01	85.66	85.68	26.91	27.46	27.29	27.09	27.09	26.48	27.09	26.43	27.4	27.4	26.4	27.05	27.05	85.6	85.51	99.18		26.93	99.68	27.14	27.17	26.87	27.2	27.29	27.09	27.29	27.17	99.65	85.54	27.11	26.87	27.23	27.17
034A/mallard/Maine/UGAI16-5416/2016(H4N6)_HA	98.7	98.76	98.76	98.76	27.32	27.32	27.26	27.17	27.14	27.17	27.2	27.14	27.14	27.79	27.2	27.23	28.38	95.1	95.31	28.32	28.32	25.9	28.32	33.24	95.28	95.28	33.22	97.82	97.79	27.2	27.26	27.14	26.93		26.96	94.78	94.78	99.94	95.37	94.99	28.26	94.72	94.78	27.02	27.26	94.78	99.91	94.81	99.17
035A/mallard/Maine/UGAI16-5418/2016(H3N8)_HA	27.2	27.14	27.14	27.14	85.39	85.39	85.39	85.95	85.92	85.92	85.98	85.89	85.89	26.07	85.92	85.83	26.91	27.43	27.26	27.09	27.09	26.48	27.09	26.4	27.37	27.37	26.37	27.08	27.08	85.74	85.66	99.21	99.68	26.96		27.11	27.14	26.9	27.17	27.26	27.09	27.26	27.14	99.68	85.68	27.08	26.9	27.2	27.2
036A/mallard/Maine/UGAI16-5420/2016(H4N6)_HA	95.37	95.43	95.43	95.43	27.82	27.82	27.76	27.79	27.76	27.79	27.82	27.76	27.76	28.44	27.82	27.85	27.91	97.37	97.55	27.96	27.96	25.66	27.96	33.36	97.55	97.55	33.33	94.6	94.57	27.99	27.76	27.17	27.14	94.78	27.11		99.94	94.72	97.4	97.49	27.79	97.23	99.91	27.17	27.76	99.82	94.69	99.85	94.54
037A/mallard/Maine/UGAI16-5421/2016(H4N6)_HA	95.37	95.43	95.43	95.43	27.85	27.85	27.79	27.82	27.79	27.82	27.85	27.79	27.79	28.47	27.85	27.88	27.91	97.43	97.61	27.96	27.96	25.66	27.96	33.36	97.61	97.61	33.33	94.6	94.57	28.02	27.79	27.2	27.17	94.78	27.14	99.94		94.72	97.46	97.55	27.79	97.29	99.88	27.2	27.79	99.82	94.69	99.85	94.6
038A/mallard/Maine/UGAI16-5424/2016(H4N6)_HA	98.64	98.7	98.7	98.7	27.37	27.37	27.32	27.23	27.2	27.23	27.26	27.2	27.2	27.85	27.26	27.29	28.44	95.04	95.25	28.38	28.38	25.96	28.38	33.3	95.22	95.22	33.27	97.76	97.73	27.26	27.32	27.08	26.87	99.94	26.9	94.72	94.72		95.31	94.93	28.32	94.66	94.72	26.96	27.32	94.72	99.85	94.75	99.12
039A/mallard/Maine/UGAI16-5426/2016(H4N6)_HA	96.08	96.14	96.14	96.14	27.46	27.46	27.4	27.43	27.4	27.43	27.46	27.4	27.4	28.05	27.46	27.49	27.99	99.2	99.38	28.05	28.05	25.81	28.05	33.16	99.38	99.38	33.13	95.43	95.4	27.76	27.4	27.23	27.2	95.37	27.17	97.4	97.46	95.31		98.97	27.88	98.7	97.4	27.23	27.4	97.4	95.28	97.43	95.25
040A/mallard/Maine/UGAI16-5427/2016(H4N6)_HA	95.69	95.75	95.75	95.75	27.61	27.61	27.55	27.58	27.55	27.58	27.61	27.55	27.55	28.47	27.61	27.64	28.14	98.94	99.12	28.2	28.2	25.84	28.2	33.3	99.12	99.12	33.27	95.16	95.13	27.91	27.55	27.32	27.29	94.99	27.26	97.49	97.55	94.93	98.97		28.02	99.73	97.49	27.32	27.55	97.49	94.9	97.52	94.87
041A/mallard/Maine/UGAI16-5428/2016(H11N1)_HA	28.44	28.5	28.5	28.5	27.68	27.74	27.74	27.65	27.68	27.65	27.62	27.68	27.68	26.63	27.86	27.74	99.53	27.85	27.99	97.85	97.82	27.5	97.7	35.31	27.96	27.96	35.28	28.38	28.41	27.56	28	27.21	27.09	28.26	27.09	27.79	27.79	28.32	27.88	28.02		27.94	27.82	27.06	27.97	27.79	28.26	27.85	28.38
042A/mallard/Maine/UGAI16-5429/2016(H4N6)_HA	95.43	95.49	95.49	95.49	27.61	27.61	27.55	27.58	27.55	27.58	27.61	27.55	27.55	28.62	27.61	27.64	28.05	98.67	98.85	28.11	28.11	25.81	28.11	33.22	98.85	98.85	33.19	94.96	94.93	27.91	27.55	27.32	27.29	94.72	27.26	97.23	97.29	94.66	98.7	99.73	27.94		97.23	27.32	27.55	97.23	94.63	97.26	94.6
043A/American_black_duck/Maine/UGAI16-5431/2016(H4N6)_HA	95.37	95.43	95.43	95.43	27.85	27.85	27.79	27.82	27.79	27.82	27.85	27.79	27.79	28.44	27.85	27.88	27.94	97.37	97.55	27.99	27.99	25.6	27.99	33.3	97.55	97.55	33.27	94.6	94.57	28.02	27.79	27.2	27.17	94.78	27.14	99.91	99.88	94.72	97.4	97.49	27.82	97.23		27.2	27.79	99.76	94.69	99.79	94.54
044A/American_black_duck/Maine/UGAI16-5433/2016(H3N8)_HA	27.26	27.2	27.2	27.2	85.48	85.48	85.48	86.04	86.01	86.01	86.07	85.98	85.98	26.1	85.89	85.92	26.88	27.49	27.32	27.06	27.06	26.51	27.06	26.46	27.43	27.43	26.43	27.14	27.14	85.83	85.63	99.41	99.65	27.02	99.68	27.17	27.2	26.96	27.23	27.32	27.06	27.32	27.2		85.77	27.14	26.96	27.26	27.26
045A/mallard/Maine/UGAI16-5445/2016(H3N8)_HA	27.49	27.43	27.43	27.43	99.18	99.35	99.27	98.68	98.71	98.65	98.65	98.68	98.68	27.46	98.53	98.74	27.92	27.67	27.49	27.8	27.8	27.04	27.68	27.01	27.61	27.61	26.93	27.32	27.32	97	99.74	86.18	85.54	27.26	85.68	27.76	27.79	27.32	27.4	27.55	27.97	27.55	27.79	85.77		27.73	27.26	27.85	27.26
046A/mallard/Maine/UGAI16-5448/2016(H4N6)_HA	95.37	95.43	95.43	95.43	27.79	27.79	27.73	27.76	27.73	27.76	27.79	27.73	27.73	28.44	27.79	27.82	27.91	97.37	97.55	27.96	27.96	25.58	27.96	33.27	97.55	97.55	33.24	94.6	94.57	27.96	27.73	27.14	27.11	94.78	27.08	99.82	99.82	94.72	97.4	97.49	27.79	97.23	99.76	27.14	27.73		94.69	99.85	94.54
047A/American_black_duck/Maine/UGAI16-5451/2016(H4N6)_HA	98.61	98.67	98.67	98.67	27.32	27.32	27.26	27.17	27.14	27.17	27.2	27.14	27.14	27.79	27.2	27.23	28.38	95.01	95.22	28.32	28.32	25.96	28.32	33.27	95.19	95.19	33.24	97.73	97.7	27.2	27.26	27.14	26.87	99.91	26.9	94.69	94.69	99.85	95.28	94.9	28.26	94.63	94.69	26.96	27.26	94.69		94.72	99.09
048A/American_black_duck/Maine/UGAI16-5454/2016(H4N6)_HA	95.4	95.46	95.46	95.46	27.91	27.91	27.85	27.88	27.85	27.88	27.91	27.85	27.85	28.47	27.91	27.94	27.96	97.4	97.58	28.02	28.02	25.72	28.02	33.36	97.58	97.58	33.33	94.63	94.6	28.08	27.85	27.26	27.23	94.81	27.2	99.85	99.85	94.75	97.43	97.52	27.85	97.26	99.79	27.26	27.85	99.85	94.72		94.57
049A/mallard/Maine/UGAI16-5460/2016(H4N6)_HA	98.47	98.53	98.53	98.53	27.32	27.32	27.26	27.17	27.14	27.17	27.2	27.14	27.14	27.73	27.2	27.23	28.5	94.99	95.16	28.44	28.44	25.96	28.44	33.24	95.16	95.16	33.22	97.58	97.55	27.2	27.26	27.37	27.17	99.17	27.2	94.54	94.6	99.12	95.25	94.87	28.38	94.6	94.54	27.26	27.26	94.54	99.09	94.57
050A/American_black_duck/Maine/UGAI16-5466/2016(H9N9)_HA	27.33	27.33	27.33	27.33	28.94	28.94	28.97	28.85	28.88	28.88	28.82	28.85	28.91	28.55	28.94	28.85	28.82	26.92	26.8	28.82	28.82	27.45	28.82	28.05	26.8	26.8	28.16	27.57	27.57	29.11	28.91	29.59	29.5	27.15	29.5	26.98	26.95	27.09	27.04	26.86	28.52	26.92	26.95	29.5	28.82	26.98	27.09	26.92	27.09
051A/American_black_duck/Maine/UGAI16-5479/2016(H4N6)_HA	98.76	98.82	98.82	98.82	27.23	27.23	27.17	27.08	27.05	27.08	27.11	27.05	27.05	27.64	27.11	27.14	28.38	95.16	95.34	28.32	28.32	25.78	28.32	32.89	95.34	95.34	32.86	97.88	97.85	27.11	27.29	27.2	26.99	98.88	27.02	94.84	94.84	98.82	95.43	95.04	28.26	94.78	94.84	27.08	27.17	94.84	98.79	94.87	98.64
052A/mallard/Maine/UGAI16-5482/2016(H4N6)_HA	98.76	98.82	98.82	98.82	27.26	27.26	27.2	27.11	27.08	27.11	27.14	27.08	27.08	27.73	27.14	27.17	28.38	95.28	95.46	28.32	28.32	25.84	28.32	32.95	95.46	95.46	32.92	97.88	97.85	27.14	27.32	27.2	26.99	98.88	27.02	94.96	94.96	98.82	95.55	95.16	28.26	94.9	94.96	27.08	27.2	94.96	98.79	94.99	98.64
053A/American_black_duck/Maine/UGAI16-5487/2016(H9N9)_HA	27.33	27.33	27.33	27.33	28.94	28.94	28.97	28.85	28.88	28.88	28.82	28.85	28.91	28.43	28.94	28.85	28.82	26.92	26.8	28.82	28.82	27.39	28.82	28.05	26.8	26.8	28.16	27.45	27.45	29.11	28.91	29.59	29.5	27.15	29.5	26.98	26.95	27.09	27.04	26.86	28.52	26.92	26.95	29.5	28.82	26.98	27.09	26.92	27.09
054A/American_black_duck/Maine/UGAI16-5507/2016(H4N6)_HA	98.79	98.85	98.85	98.85	27.26	27.26	27.2	27.11	27.08	27.11	27.14	27.08	27.08	27.64	27.14	27.17	28.35	95.19	95.37	28.29	28.29	25.75	28.29	32.92	95.37	95.37	32.89	97.91	97.88	27.14	27.32	27.2	26.99	98.91	27.02	94.87	94.87	98.85	95.46	95.07	28.23	94.81	94.87	27.08	27.2	94.87	98.82	94.9	98.67
055A/American_black_duck/Maine/UGAI16-5510/2016(H4N6)_HA	98.58	98.64	98.64	98.64	27.26	27.26	27.2	27.11	27.08	27.11	27.14	27.08	27.08	27.73	27.14	27.17	28.14	94.99	95.16	28.08	28.08	25.78	28.08	32.95	95.16	95.16	32.98	97.82	97.79	27.14	27.32	27.2	26.99	98.82	27.02	94.66	94.66	98.76	95.25	94.99	28.02	94.72	94.66	27.08	27.2	94.66	98.73	94.69	98.58
056A/American_black_duck/Maine/UGAI16-5511/2016(H4N6)_HA	98.7	98.76	98.76	98.76	27.2	27.2	27.14	27.05	27.02	27.05	27.08	27.02	27.02	27.61	27.08	27.11	28.35	95.16	95.34	28.29	28.29	25.81	28.29	32.98	95.34	95.34	32.95	97.82	97.79	27.14	27.26	27.2	26.99	98.82	27.02	94.84	94.84	98.76	95.43	95.04	28.23	94.78	94.84	27.08	27.14	94.84	98.73	94.87	98.58
057A/American_black_duck/Maine/UGAI16-5512/2016(H4N6)_HA	98.79	98.85	98.85	98.85	27.29	27.29	27.23	27.14	27.11	27.14	27.17	27.11	27.11	27.67	27.17	27.2	28.38	95.19	95.37	28.32	28.32	25.75	28.32	32.92	95.37	95.37	32.89	97.91	97.88	27.17	27.35	27.23	27.02	98.91	27.05	94.87	94.87	98.85	95.46	95.07	28.26	94.81	94.87	27.11	27.23	94.87	98.82	94.9	98.67
058A/mallard/Maryland/UGAI16-5525/2016(H11N9)_HA	28.79	28.73	28.73	28.73	27.53	27.59	27.59	27.44	27.47	27.44	27.41	27.47	27.47	26.66	27.65	27.53	95.55	28.08	28.23	95.05	95.02	27.62	95.02	35.34	28.2	28.2	35.31	28.5	28.47	27.59	27.68	27.59	27.47	28.5	27.47	28.26	28.26	28.55	28.23	28.38	95.32	28.29	28.29	27.44	27.65	28.26	28.5	28.32	28.61
059A/mallard/Maryland/UGAI16-5526/2016(H1N2)_HA	25.93	25.99	25.99	25.99	27.48	27.48	27.51	27.31	27.31	27.31	27.31	27.28	27.31	28.44	27.54	27.34	27.5	25.81	25.72	27.59	27.62	99.15	27.62	48.41	25.69	25.69	48.38	25.81	25.81	27.31	27.34	26.9	26.81	26.11	26.81	25.87	25.87	26.17	25.9	25.81	27.44	25.78	25.81	26.84	27.25	25.78	26.17	25.93	26.17
060A/mallard/Maryland/UGAI16-5536/2016(H3N6)_HA	27.14	27.08	27.08	27.08	85.24	85.24	85.24	85.8	85.77	85.77	85.83	85.74	85.74	26.13	85.54	85.68	27.03	27.37	27.2	27.21	27.21	26.28	27.21	26.48	27.32	27.32	26.46	27.02	27.02	85.66	85.39	98.94	98.59	26.9	98.62	27.05	27.08	26.96	27.11	27.2	27.21	27.2	27.08	98.82	85.54	27.02	26.84	27.14	27.14
061A/mallard/Maryland/UGAI16-5539/2016(H3N6)_HA	27.08	27.02	27.02	27.02	85.3	85.3	85.3	85.86	85.83	85.83	85.89	85.8	85.8	26.01	85.6	85.74	27.03	27.32	27.14	27.21	27.21	26.34	27.21	26.54	27.26	27.26	26.51	26.96	26.96	85.71	85.45	99.12	98.77	26.96	98.79	26.99	27.02	27.02	27.05	27.14	27.21	27.14	27.02	99	85.6	26.96	26.9	27.08	27.2
062A/mallard/Maryland/UGAI16-5540/2016(H3N6)_HA	27.02	26.96	26.96	26.96	85.24	85.24	85.24	85.8	85.77	85.77	85.83	85.74	85.74	26.07	85.54	85.68	27.03	27.26	27.08	27.21	27.21	26.4	27.21	26.6	27.2	27.2	26.57	26.9	26.9	85.66	85.39	99.06	98.71	26.9	98.74	26.93	26.96	26.96	26.99	27.08	27.21	27.08	26.96	98.94	85.54	26.9	26.84	27.02	27.14
063A/mallard/Maryland/UGAI16-5544/2016(H3N6)_HA	27.08	27.02	27.02	27.02	85.27	85.27	85.27	85.83	85.8	85.8	85.86	85.77	85.77	25.98	85.57	85.71	27	27.32	27.14	27.18	27.18	26.37	27.18	26.57	27.26	27.26	26.54	26.96	26.96	85.68	85.42	99.09	98.74	26.96	98.77	26.99	27.02	27.02	27.05	27.14	27.18	27.14	27.02	98.97	85.57	26.96	26.9	27.08	27.2
064A/mallard/Maryland/UGAI16-5545/2016(H3N6)_HA	27.08	27.02	27.02	27.02	85.3	85.3	85.3	85.86	85.83	85.83	85.89	85.8	85.8	26.01	85.6	85.74	27.03	27.32	27.14	27.21	27.21	26.34	27.21	26.54	27.26	27.26	26.51	26.96	26.96	85.71	85.45	99.12	98.77	26.96	98.79	26.99	27.02	27.02	27.05	27.14	27.21	27.14	27.02	99	85.6	26.96	26.9	27.08	27.2
065A/American_black_duck/Maryland/UGAI16-5588/2016(H1N1)_HA	25.9	25.96	25.96	25.96	27.34	27.34	27.37	27.04	27.04	27.04	27.04	27.01	27.04	28.32	27.28	27.07	27.68	25.9	25.81	27.77	27.8	99	27.8	48.47	25.78	25.78	48.44	25.78	25.78	27.28	27.19	26.57	26.48	26.08	26.48	25.84	25.84	26.14	25.99	26.02	27.62	25.99	25.78	26.51	27.1	25.75	26.14	25.9	26.14
066A/American_black_duck/Maryland/UGAI16-5589/2016(H1N1)_HA	25.84	25.9	25.9	25.9	27.37	27.37	27.4	27.19	27.19	27.19	27.19	27.16	27.19	28.5	27.43	27.22	27.39	25.72	25.63	27.47	27.5	99.06	27.5	48.3	25.6	25.6	48.27	25.72	25.72	27.19	27.22	26.9	26.81	26.02	26.81	25.78	25.78	26.08	25.81	25.72	27.33	25.69	25.72	26.84	27.13	25.69	26.08	25.84	26.08
067A/northern_shoveler/Maryland/UGAI16-5592/2016(H11N9)_HA	28.73	28.79	28.79	28.79	27.74	27.8	27.8	27.65	27.68	27.65	27.62	27.68	27.68	26.72	27.86	27.74	95.38	28.14	28.29	94.88	94.85	27.65	94.85	35.45	28.26	28.26	35.42	28.55	28.53	27.8	27.89	27.8	27.68	28.55	27.68	28.32	28.32	28.61	28.29	28.44	95.14	28.41	28.35	27.65	27.86	28.32	28.55	28.38	28.67
068A/green-winged_teal/Maryland/UGAI16-5593/2016(H4N6)_HA	95.22	95.28	95.28	95.28	27.32	27.32	27.26	27.29	27.26	27.29	27.32	27.26	27.26	28.47	27.32	27.35	27.96	96.93	97.11	27.91	27.91	25.78	27.91	33.19	97.11	97.11	33.16	94.81	94.78	27.55	27.26	27.32	27.4	94.63	27.37	96.25	96.25	94.57	96.96	96.81	27.85	96.55	96.25	27.32	27.26	96.25	94.54	96.28	94.28
069A/mallard/Maryland/16-042534-2/2016(H5N2)_HA	25.96	25.9	25.9	25.9	29.39	29.34	29.39	29.16	29.16	29.16	29.16	29.13	29.16	26.39	29.28	29.19	27.74	26.37	26.37	27.53	27.44	56.55	27.5	45.56	26.37	26.37	45.5	26.25	26.25	28.92	29.37	28.1	28.04	25.9	28.04	26.55	26.55	25.9	26.25	26.25	27.74	26.19	26.55	28.01	29.28	26.46	25.84	26.61	25.96
070A/mallard_duck/Maryland/16OS2484/2016(H1N1)_HA	25.72	25.78	25.78	25.78	27.4	27.4	27.43	27.22	27.22	27.22	27.22	27.19	27.22	28.26	27.45	27.25	27.33	25.6	25.52	27.41	27.44	99.18	27.44	48.24	25.49	25.49	48.21	25.6	25.6	27.22	27.25	26.75	26.66	25.9	26.66	25.55	25.55	25.96	25.69	25.72	27.39	25.69	25.55	26.69	27.16	25.46	25.9	25.6	25.96
071A/mallard_duck/Maryland/16OS2508/2016(H1N1)_HA	25.72	25.78	25.78	25.78	27.34	27.34	27.37	27.16	27.16	27.16	27.16	27.13	27.16	28.26	27.4	27.19	27.39	25.6	25.52	27.47	27.5	99.24	27.5	48.24	25.49	25.49	48.21	25.6	25.6	27.16	27.19	26.69	26.6	25.9	26.6	25.55	25.55	25.96	25.69	25.72	27.33	25.69	25.55	26.63	27.1	25.46	25.9	25.6	25.96
072A/mallard_duck/Maryland/16OS2571/2016(H1N1)_HA	25.9	25.96	25.96	25.96	27.4	27.4	27.43	27.22	27.22	27.22	27.22	27.19	27.22	28.17	27.45	27.25	27.5	26.14	26.05	27.65	27.68	98.47	27.68	48.47	26.02	26.02	48.44	25.78	25.78	27.16	27.25	26.87	26.78	26.08	26.78	25.9	25.9	26.14	26.22	26.14	27.44	26.11	25.84	26.81	27.16	25.81	26.14	25.96	26.14
073A/mallard_duck/Maryland/16OS2621/2016(H1N9)_HA	25.84	25.9	25.9	25.9	27.28	27.28	27.31	26.98	26.98	26.98	26.98	26.95	26.98	28.5	27.22	27.01	27.86	25.84	25.75	27.94	27.97	98.94	27.97	48.59	25.72	25.72	48.56	25.72	25.72	27.22	27.13	26.63	26.54	26.02	26.54	25.78	25.78	26.08	25.93	25.96	27.8	25.93	25.72	26.57	27.04	25.69	26.08	25.84	26.08
074A/pintail_duck/Maryland/16OS3852/2016(H11N9)_HA	28.79	28.85	28.85	28.85	27.56	27.62	27.62	27.47	27.5	27.47	27.44	27.5	27.5	26.51	27.68	27.56	95.64	28.2	28.35	95.14	95.11	27.62	95.11	35.42	28.32	28.32	35.39	28.61	28.58	27.62	27.71	27.62	27.5	28.61	27.5	28.38	28.38	28.67	28.35	28.5	95.41	28.41	28.41	27.47	27.68	28.38	28.61	28.44	28.73
075A/American_wigeon/Maryland/16OS5139/2016(H6N8)_HA	33.16	33.22	33.22	33.22	26.75	26.69	26.66	26.6	26.63	26.6	26.57	26.63	26.63	29.15	26.87	26.78	35.51	33.27	33.3	35.07	34.98	47.97	35.1	95.65	33.27	33.27	95.53	33.16	33.16	26.63	26.69	26.16	26.28	33.27	26.25	33.57	33.57	33.33	33.48	33.45	35.28	33.36	33.51	26.19	26.63	33.48	33.3	33.57	33.27
076A/mallard/Maine/ME-Y17-033/2017(H4N6)_HA	95.75	95.81	95.81	95.81	27.55	27.55	27.49	27.52	27.49	27.52	27.55	27.49	27.49	28.29	27.55	27.58	28.02	98.05	98.23	28.08	28.08	25.72	28.08	33.3	98.23	98.23	33.27	95.1	95.07	27.85	27.49	27.37	27.35	95.16	27.32	98.97	99.03	95.1	98.08	98.17	27.91	97.91	98.97	27.37	27.49	98.97	95.07	99	95.04
077A/mallard_x_black_duck/Maine/ME-Y17-059/2017(H4N6)_HA	95.75	95.81	95.81	95.81	27.55	27.55	27.49	27.52	27.49	27.52	27.55	27.49	27.49	28.29	27.55	27.58	28.02	98.05	98.23	28.08	28.08	25.72	28.08	33.3	98.23	98.23	33.27	95.1	95.07	27.85	27.49	27.37	27.35	95.16	27.32	98.97	99.03	95.1	98.08	98.17	27.91	97.91	98.97	27.37	27.49	98.97	95.07	99	95.04
078A/mallard/Maine/ME-Y17-060/2017(H4N6)_HA	95.75	95.81	95.81	95.81	27.55	27.55	27.49	27.52	27.49	27.52	27.55	27.49	27.49	28.29	27.55	27.58	28.02	98.05	98.23	28.08	28.08	25.72	28.08	33.3	98.23	98.23	33.27	95.1	95.07	27.85	27.49	27.37	27.35	95.16	27.32	98.97	99.03	95.1	98.08	98.17	27.91	97.91	98.97	27.37	27.49	98.97	95.07	99	95.04
079A/mallard/Maine/ME-Y17-064/2017(H3N8)_HA	27.14	27.08	27.08	27.08	85.36	85.36	85.36	85.92	85.89	85.89	85.95	85.86	85.86	26.01	85.66	85.8	27.09	27.37	27.2	27.27	27.27	26.63	27.27	26.54	27.32	27.32	26.51	27.02	27.02	85.77	85.51	99.12	98.88	27.02	98.97	27.05	27.08	27.08	27.11	27.2	27.27	27.2	27.08	99.12	85.66	27.02	26.96	27.14	27.26
080A/mallard/Maine/ME-Y17-065/2017(H4N6)_HA	95.63	95.69	95.69	95.69	27.49	27.49	27.43	27.46	27.43	27.46	27.49	27.43	27.43	28.23	27.49	27.52	28.14	97.94	98.11	28.2	28.2	25.72	28.2	33.3	98.11	98.11	33.27	94.99	94.96	27.79	27.43	27.32	27.29	95.04	27.26	98.85	98.91	94.99	97.96	98.05	28.02	97.79	98.85	27.32	27.43	98.85	94.96	98.88	94.93
081A/mallard/Maine/ME-Y17-066/2017(H3N8)_HA	27.14	27.08	27.08	27.08	85.36	85.36	85.36	85.92	85.89	85.89	85.95	85.86	85.86	26.01	85.66	85.8	27.09	27.37	27.2	27.27	27.27	26.63	27.27	26.54	27.32	27.32	26.51	27.02	27.02	85.77	85.51	99.12	98.88	27.02	98.97	27.05	27.08	27.08	27.11	27.2	27.27	27.2	27.08	99.12	85.66	27.02	26.96	27.14	27.26
082A/mallard/Maine/ME-Y17-068/2017(H4N6)_HA	95.63	95.69	95.69	95.69	27.49	27.49	27.43	27.46	27.43	27.46	27.49	27.43	27.43	28.23	27.49	27.52	28.14	97.94	98.11	28.2	28.2	25.72	28.2	33.3	98.11	98.11	33.27	94.99	94.96	27.79	27.43	27.32	27.29	95.04	27.26	98.85	98.91	94.99	97.96	98.05	28.02	97.79	98.85	27.32	27.43	98.85	94.96	98.88	94.93
083A/mallard/Maine/ME-Y17-102/2017(H3N6)_HA	27.26	27.2	27.2	27.2	85.42	85.42	85.42	85.98	85.95	85.95	86.01	85.92	85.92	25.89	85.71	85.86	26.91	27.49	27.32	27.09	27.09	26.46	27.09	26.48	27.43	27.43	26.46	27.14	27.14	85.83	85.57	99.53	99.18	27.14	99.21	27.17	27.2	27.08	27.23	27.32	27.09	27.32	27.2	99.41	85.71	27.14	27.08	27.26	27.37
084A/mallard/Maine/ME-Y17-123/2017(H4N6)_HA	95.69	95.75	95.75	95.75	27.73	27.73	27.67	27.7	27.67	27.7	27.73	27.67	27.67	28.29	27.73	27.76	28.02	97.82	97.99	28.08	28.08	25.78	28.08	33.42	97.99	97.99	33.39	94.93	94.9	28.02	27.67	27.37	27.35	95.1	27.32	98.97	99.03	95.04	97.85	97.94	27.91	97.67	98.97	27.37	27.67	98.85	95.01	98.88	94.99
085A/mallard/Maine/ME-Y17-135/2017(H8N4)_HA	33.45	33.51	33.51	33.51	29.22	29.22	29.19	29.37	29.39	29.37	29.34	29.37	29.39	28.94	29.28	29.34	29.27	33.81	33.75	29	28.92	49.38	28.98	51.97	33.75	33.75	52.03	33.69	33.69	29.39	29.39	28.98	28.75	33.45	28.81	33.63	33.63	33.51	33.33	33.69	29.39	33.66	33.63	28.75	29.34	33.66	33.42	33.69	33.57
086A/mallard/Maine/ME-Y17-142/2017(H4N6)_HA	95.75	95.81	95.81	95.81	27.61	27.61	27.55	27.58	27.55	27.58	27.61	27.55	27.55	28.23	27.61	27.64	28.14	98.05	98.23	28.2	28.2	25.72	28.2	33.3	98.23	98.23	33.27	95.1	95.07	27.91	27.55	27.43	27.4	95.16	27.37	98.97	99.03	95.1	98.08	98.17	28.02	97.91	98.97	27.43	27.55	98.97	95.07	99	95.04
087A/mallard/Maine/ME-Y17-144/2017(H3N6)_HA	27.26	27.2	27.2	27.2	85.42	85.42	85.42	85.98	85.95	85.95	86.01	85.92	85.92	25.77	85.71	85.86	26.91	27.49	27.32	27.09	27.09	26.4	27.09	26.43	27.43	27.43	26.4	27.14	27.14	85.83	85.57	99.53	99.18	27.14	99.21	27.17	27.2	27.08	27.23	27.32	27.09	27.32	27.2	99.47	85.71	27.14	27.08	27.26	27.37
088A/mallard/Maine/ME-Y17-157/2017(H3N8)_HA	27.23	27.17	27.17	27.17	85.45	85.45	85.45	86.01	85.98	85.98	86.04	85.95	85.95	26.16	85.86	85.89	26.91	27.46	27.35	27.09	27.09	26.57	27.09	26.48	27.4	27.4	26.46	27.11	27.11	85.8	85.6	99.21	99.21	27.05	99.24	27.14	27.17	26.99	27.2	27.29	27.09	27.29	27.17	99.44	85.74	27.11	26.99	27.23	27.23
089A/mallard/Maine/ME-Y17-165/2017(H3N8)_HA	27.17	27.11	27.11	27.11	85.45	85.45	85.45	86.01	85.98	85.98	86.04	85.95	85.95	26.19	85.86	85.89	26.94	27.4	27.29	27.12	27.12	26.6	27.12	26.51	27.35	27.35	26.48	27.05	27.05	85.8	85.6	99.21	99.21	27.05	99.24	27.08	27.11	26.99	27.14	27.23	27.12	27.23	27.11	99.44	85.74	27.05	26.99	27.17	27.17
090A/mallard/Maine/ME-Y17-166/2017(H3N8)_HA	27.2	27.14	27.14	27.14	85.48	85.48	85.48	86.04	86.01	86.01	86.07	85.98	85.98	26.19	85.89	85.92	26.91	27.43	27.32	27.09	27.09	26.57	27.09	26.48	27.37	27.37	26.46	27.08	27.08	85.83	85.63	99.24	99.24	27.02	99.27	27.11	27.14	26.96	27.17	27.26	27.09	27.26	27.14	99.47	85.77	27.08	26.96	27.2	27.2
091A/American_black_duck/Maine/ME-Y17-170/2017(H3N8)_HA	27.23	27.17	27.17	27.17	85.45	85.45	85.45	86.01	85.98	85.98	86.04	85.95	85.95	26.16	85.86	85.89	26.91	27.46	27.35	27.09	27.09	26.6	27.09	26.51	27.4	27.4	26.48	27.11	27.11	85.8	85.6	99.21	99.21	27.05	99.24	27.14	27.17	26.99	27.2	27.29	27.09	27.29	27.17	99.44	85.74	27.11	26.99	27.23	27.23
092A/mallard/Maine/ME-Y17-176/2017(H8N4)_HA	33.45	33.51	33.51	33.51	29.22	29.22	29.19	29.37	29.39	29.37	29.34	29.37	29.39	28.94	29.28	29.34	29.33	33.81	33.75	29.06	28.98	49.38	29.03	51.97	33.75	33.75	52.03	33.69	33.69	29.39	29.39	28.98	28.75	33.45	28.81	33.63	33.63	33.51	33.33	33.69	29.45	33.66	33.63	28.75	29.34	33.66	33.42	33.69	33.57
093A/mallard/Maine/ME-Y17-179/2017(H4N6)_HA	95.72	95.78	95.78	95.78	27.64	27.64	27.58	27.61	27.58	27.61	27.64	27.58	27.58	28.29	27.58	27.61	28.08	98.02	98.2	28.14	28.14	25.75	28.14	33.27	98.2	98.2	33.24	95.19	95.16	27.94	27.58	27.35	27.32	95.13	27.29	98.94	99	95.07	98.05	98.14	27.96	97.88	98.94	27.35	27.58	98.94	95.04	98.97	95.01
094A/mallard/Maine/ME-Y17-180/2017(H8N4)_HA	33.45	33.51	33.51	33.51	29.22	29.22	29.19	29.37	29.39	29.37	29.34	29.37	29.39	28.94	29.28	29.34	29.33	33.81	33.75	29.06	28.98	49.38	29.03	51.97	33.75	33.75	52.03	33.69	33.69	29.39	29.39	28.98	28.75	33.45	28.81	33.63	33.63	33.51	33.33	33.69	29.45	33.66	33.63	28.75	29.34	33.66	33.42	33.69	33.57
095A/mallard/Maine/ME-Y17-181/2017(H8N4)_HA	33.45	33.51	33.51	33.51	29.22	29.22	29.19	29.37	29.39	29.37	29.34	29.37	29.39	28.94	29.28	29.34	29.33	33.81	33.75	29.06	28.98	49.38	29.03	51.97	33.75	33.75	52.03	33.69	33.69	29.39	29.39	28.98	28.75	33.45	28.81	33.63	33.63	33.51	33.33	33.69	29.45	33.66	33.63	28.75	29.34	33.66	33.42	33.69	33.57
096A/American_black_duck/Maine/ME-Y17-227/2017(H4N6)_HA	95.46	95.52	95.52	95.52	27.67	27.67	27.61	27.64	27.61	27.64	27.67	27.61	27.61	28.29	27.67	27.7	28.14	97.64	97.82	28.2	28.2	25.9	28.2	33.54	97.82	97.82	33.51	94.69	94.66	27.96	27.61	27.43	27.4	94.87	27.37	98.67	98.73	94.81	97.67	97.76	28.02	97.49	98.67	27.43	27.61	98.67	94.78	98.82	94.75
097A/mallard/Maine/ME-Y17-243/2017(H3N2)_HA	27.14	27.08	27.08	27.08	85.42	85.42	85.42	85.98	85.95	85.95	86.01	85.92	85.92	26.01	85.71	85.86	27.15	27.32	27.14	27.33	27.33	26.63	27.33	26.54	27.26	27.26	26.51	27.02	27.02	85.83	85.57	99.12	98.88	27.02	98.97	26.99	27.02	27.08	27.11	27.14	27.33	27.14	27.02	99.12	85.71	26.96	26.96	27.08	27.26
098A/American_black_duck/Maine/ME-Y17-326/2017(H9N2)_HA	27.09	27.09	27.09	27.09	29.06	29.06	29.08	28.85	28.88	28.82	28.82	28.85	28.85	28.67	28.94	28.85	28.82	26.62	26.5	28.7	28.7	27.81	28.7	27.99	26.5	26.5	28.1	27.33	27.33	29.06	28.91	29.71	29.74	26.92	29.74	26.8	26.77	26.86	26.74	26.56	28.52	26.62	26.77	29.62	28.82	26.8	26.89	26.74	26.86
099A/American_black_duck/Maine/ME-Y17-331/2017(H9N2)_HA	27.15	27.15	27.15	27.15	29.14	29.14	29.17	28.94	28.97	28.91	28.91	28.94	28.94	28.58	29.03	28.94	28.91	26.68	26.56	28.79	28.79	27.9	28.79	28.07	26.56	26.56	28.19	27.39	27.39	29.14	29	29.8	29.83	26.98	29.83	26.86	26.83	26.92	26.8	26.62	28.61	26.68	26.83	29.71	28.91	26.86	26.95	26.8	26.92
100A/American_black_duck/Maine/ME-Y17-335/2017(H4N6)_HA	98.41	98.47	98.47	98.47	27.26	27.26	27.2	27.11	27.08	27.11	27.14	27.08	27.08	27.55	27.14	27.17	28.55	95.04	95.22	28.5	28.5	26.02	28.5	33.19	95.22	95.22	33.16	97.52	97.49	27.14	27.32	27.02	26.81	98.53	26.84	94.48	94.48	98.47	95.19	94.81	28.44	94.54	94.48	26.9	27.2	94.48	98.44	94.51	98.35
101A/mallard/Maine/ME-Y17-347/2017(H9N2)_HA	27.15	27.15	27.15	27.15	29	29	29.03	28.79	28.82	28.76	28.76	28.79	28.79	28.61	28.88	28.79	28.76	26.68	26.56	28.64	28.64	27.75	28.64	27.93	26.56	26.56	28.05	27.39	27.39	29	28.85	29.65	29.68	26.98	29.68	26.86	26.83	26.92	26.8	26.62	28.46	26.68	26.83	29.56	28.76	26.86	26.95	26.8	26.92
102A/northern_pintail/Maryland/17OS4496/2017(H1N1)_HA	25.84	25.78	25.78	25.78	27.69	27.69	27.72	27.45	27.45	27.45	27.45	27.43	27.45	28.68	27.69	27.48	27.15	26.08	25.99	27.24	27.27	97.18	27.21	48.3	25.96	25.96	48.27	25.84	25.84	27.51	27.54	26.63	26.54	25.78	26.54	25.9	25.9	25.84	25.93	25.96	27.21	25.93	25.84	26.57	27.45	25.81	25.84	25.96	25.84
[truncated: 53 more columns]

## Sheet: NP
The percent similarity between NP gene segments of influenza A virus isolates
	001A/mallard/Maine/UGAI15-7606/2015(H4N6)_NP	002A/blue-winged_teal/Maine/UGAI15-7615/2015(H4N6)_NP	003A/blue-winged_teal/Maine/UGAI15-7616/2015(H4N6)_NP	004A/blue-winged_teal/Maine/UGAI15-7617/2015(H4N6)_NP	005A/mallard/Maine/UGAI15-7648/2015(H3N8)_NP	006A/mallard/Maine/UGAI15-7667/2015(H3N8)_NP	007A/mallard/Maine/UGAI15-7670/2015(H3N8)_NP	008A/mallard/Maine/UGAI15-7687/2015(H3N2)_NP	009A/mallard/Maine/UGAI15-7688/2015(H3N2)_NP	010A/mallard/Maine/UGAI15-7689/2015(H3N2)_NP	011A/mallard/Maine/UGAI15-7690/2015(H3N2)_NP	012A/mallard/Maine/UGAI15-7692/2015(H3N2)_NP	013A/American_black_duck/Maine/UGAI15-7694/2015(H3N2)_NP	014A/mallard/Maine/UGAI15-7722/2015(H10N3)_NP	015A/mallard/Maine/UGAI15-7790/2015(H3N2)_NP	016A/American_black_duck/Maine/UGAI15-7795/2015(H3N2)_NP	017A/Mallard/Maine/AH0063771S.8.017A/2015(H11N1)_NP	018A/mallard/Maryland/UGAI15-7850/2015(H4N6)_NP	019A/mallard/Maryland/UGAI15-7863/2015(H4N6)_NP	020A/mallard_x_black_duck/Maryland/UGAI15-7873/2015(H11N2)_NP	021A/mallard/Maryland/UGAI15-7876/2015(H11N2)_NP	022A/American_black_duck/Maryland/UGAI15-7883/2015(H1N1)_NP	023A/mallard/Maryland/UGAI15-7889/2015(H11N2)_NP	024A/mallard/Maryland/UGAI15-7902/2015(H6N2)_NP	025A/mallard/Maryland/UGAI15-7931/2015(H4N9)_NP	026A/American_black_duck/Maryland/UGAI15-7932/2015(H4N9)_NP	027A/mallard/Maryland/UGAI15-7965/2015(H6N2)_NP	028A/mallard/Maryland/UGAI15-8190/2015(H4N6)_NP	029A/American_black_duck/Maryland/UGAI15-8195/2015(H4N6)_NP	030A/mallard/Maryland/UGAI15-8423/2015(H3N1)_NP	031A/American_black_duck/Maine/UGAI16-5397/2016(H3N8)_NP	032A/mallard/Maine/UGAI16-5404/2016(H3N2)_NP	033A/mallard/Maine/UGAI16-5406/2016(H3N8)_NP	034A/mallard/Maine/UGAI16-5416/2016(H4N6)_NP	035A/mallard/Maine/UGAI16-5418/2016(H3N8)_NP	036A/mallard/Maine/UGAI16-5420/2016(H4N6)_NP	037A/mallard/Maine/UGAI16-5421/2016(H4N6)_NP	038A/mallard/Maine/UGAI16-5424/2016(H4N6)_NP	039A/mallard/Maine/UGAI16-5426/2016(H4N6)_NP	040A/mallard/Maine/UGAI16-5427/2016(H4N6)_NP	041A/mallard/Maine/UGAI16-5428/2016(H11N1)_NP	042A/mallard/Maine/UGAI16-5429/2016(H4N6)_NP	043A/American_black_duck/Maine/UGAI16-5431/2016(H4N6)_NP	044A/American_black_duck/Maine/UGAI16-5433/2016(H3N8)_NP	045A/mallard/Maine/UGAI16-5445/2016(H3N8)_NP	046A/mallard/Maine/UGAI16-5448/2016(H4N6)_NP	047A/American_black_duck/Maine/UGAI16-5451/2016(H4N6)_NP	048A/American_black_duck/Maine/UGAI16-5454/2016(H4N6)_NP	049A/mallard/Maine/UGAI16-5460/2016(H4N6)_NP
001A/mallard/Maine/UGAI15-7606/2015(H4N6)_NP		100	100	99.93	94.12	93.99	93.99	94.39	94.39	94.39	94.39	94.39	94.39	94.12	94.46	94.52	94.26	94.05	94.05	91.52	91.52	93.85	91.45	91.25	91.45	91.38	94.15	98.2	98.2	93.52	93.95	93.99	92.35	92.92	92.32	93.69	93.69	92.85	94.09	93.05	93.92	93.05	93.59	92.45	97.66	93.52	92.92	92.92	94.39
002A/blue-winged_teal/Maine/UGAI15-7615/2015(H4N6)_NP	100		100	99.93	94.12	93.99	93.99	94.39	94.39	94.39	94.39	94.39	94.39	94.12	94.46	94.52	94.26	94.05	94.05	91.52	91.52	93.85	91.45	91.25	91.45	91.38	94.15	98.2	98.2	93.52	93.95	93.99	92.35	92.92	92.32	93.69	93.69	92.85	94.09	93.05	93.92	93.05	93.59	92.45	97.66	93.52	92.92	92.92	94.39
003A/blue-winged_teal/Maine/UGAI15-7616/2015(H4N6)_NP	100	100		99.93	94.12	93.99	93.99	94.39	94.39	94.39	94.39	94.39	94.39	94.12	94.46	94.52	94.26	94.05	94.05	91.52	91.52	93.85	91.45	91.25	91.45	91.38	94.15	98.2	98.2	93.52	93.95	93.99	92.35	92.92	92.32	93.69	93.69	92.85	94.09	93.05	93.92	93.05	93.59	92.45	97.66	93.52	92.92	92.92	94.39
004A/blue-winged_teal/Maine/UGAI15-7617/2015(H4N6)_NP	99.93	99.93	99.93		94.05	93.92	93.92	94.32	94.32	94.32	94.32	94.32	94.32	94.05	94.39	94.46	94.19	93.99	93.99	91.45	91.45	93.79	91.38	91.18	91.38	91.32	94.09	98.13	98.13	93.45	93.89	93.92	92.28	92.85	92.25	93.62	93.62	92.79	94.02	92.99	93.85	92.99	93.52	92.38	97.6	93.45	92.85	92.85	94.32
005A/mallard/Maine/UGAI15-7648/2015(H3N8)_NP	94.12	94.12	94.12	94.05		99.87	99.87	97.6	97.6	97.6	97.6	97.6	97.6	97.19	97.66	97.73	97.66	96.93	96.93	91.78	91.78	96.73	91.72	91.52	91.72	91.65	97.36	93.52	93.52	93.52	99.43	99.47	92.35	92.99	92.32	97.09	97.09	92.92	97.43	93.39	96.66	93.39	96.99	92.32	93.19	96.93	92.99	92.99	93.92
006A/mallard/Maine/UGAI15-7667/2015(H3N8)_NP	93.99	93.99	93.99	93.92	99.87		100	97.46	97.46	97.46	97.46	97.46	97.46	97.06	97.53	97.6	97.53	96.79	96.79	91.65	91.65	96.59	91.58	91.38	91.58	91.52	97.23	93.39	93.39	93.39	99.3	99.33	92.22	92.85	92.18	96.96	96.96	92.79	97.29	93.25	96.53	93.25	96.86	92.18	93.05	96.79	92.85	92.85	93.79
007A/mallard/Maine/UGAI15-7670/2015(H3N8)_NP	93.99	93.99	93.99	93.92	99.87	100		97.46	97.46	97.46	97.46	97.46	97.46	97.06	97.53	97.6	97.53	96.79	96.79	91.65	91.65	96.59	91.58	91.38	91.58	91.52	97.23	93.39	93.39	93.39	99.3	99.33	92.22	92.85	92.18	96.96	96.96	92.79	97.29	93.25	96.53	93.25	96.86	92.18	93.05	96.79	92.85	92.85	93.79
008A/mallard/Maine/UGAI15-7687/2015(H3N2)_NP	94.39	94.39	94.39	94.32	97.6	97.46	97.46		100	100	100	100	100	99.47	99.67	99.73	97.93	97.6	97.6	92.12	92.12	97.33	92.05	91.85	92.05	91.98	99.63	94.12	94.12	94.19	97.76	97.73	92.75	93.39	92.72	97.23	97.23	93.32	99.3	94.05	97.06	94.05	97.19	92.72	93.45	97.13	93.39	93.39	94.32
009A/mallard/Maine/UGAI15-7688/2015(H3N2)_NP	94.39	94.39	94.39	94.32	97.6	97.46	97.46	100		100	100	100	100	99.47	99.67	99.73	97.93	97.6	97.6	92.12	92.12	97.33	92.05	91.85	92.05	91.98	99.63	94.12	94.12	94.19	97.76	97.73	92.75	93.39	92.72	97.23	97.23	93.32	99.3	94.05	97.06	94.05	97.19	92.72	93.45	97.13	93.39	93.39	94.32
010A/mallard/Maine/UGAI15-7689/2015(H3N2)_NP	94.39	94.39	94.39	94.32	97.6	97.46	97.46	100	100		100	100	100	99.47	99.67	99.73	97.93	97.6	97.6	92.12	92.12	97.33	92.05	91.85	92.05	91.98	99.63	94.12	94.12	94.19	97.76	97.73	92.75	93.39	92.72	97.23	97.23	93.32	99.3	94.05	97.06	94.05	97.19	92.72	93.45	97.13	93.39	93.39	94.32
011A/mallard/Maine/UGAI15-7690/2015(H3N2)_NP	94.39	94.39	94.39	94.32	97.6	97.46	97.46	100	100	100		100	100	99.47	99.67	99.73	97.93	97.6	97.6	92.12	92.12	97.33	92.05	91.85	92.05	91.98	99.63	94.12	94.12	94.19	97.76	97.73	92.75	93.39	92.72	97.23	97.23	93.32	99.3	94.05	97.06	94.05	97.19	92.72	93.45	97.13	93.39	93.39	94.32
012A/mallard/Maine/UGAI15-7692/2015(H3N2)_NP	94.39	94.39	94.39	94.32	97.6	97.46	97.46	100	100	100	100		100	99.47	99.67	99.73	97.93	97.6	97.6	92.12	92.12	97.33	92.05	91.85	92.05	91.98	99.63	94.12	94.12	94.19	97.76	97.73	92.75	93.39	92.72	97.23	97.23	93.32	99.3	94.05	97.06	94.05	97.19	92.72	93.45	97.13	93.39	93.39	94.32
013A/American_black_duck/Maine/UGAI15-7694/2015(H3N2)_NP	94.39	94.39	94.39	94.32	97.6	97.46	97.46	100	100	100	100	100		99.47	99.67	99.73	97.93	97.6	97.6	92.12	92.12	97.33	92.05	91.85	92.05	91.98	99.63	94.12	94.12	94.19	97.76	97.73	92.75	93.39	92.72	97.23	97.23	93.32	99.3	94.05	97.06	94.05	97.19	92.72	93.45	97.13	93.39	93.39	94.32
014A/mallard/Maine/UGAI15-7722/2015(H10N3)_NP	94.12	94.12	94.12	94.05	97.19	97.06	97.06	99.47	99.47	99.47	99.47	99.47	99.47		99.27	99.33	97.53	97.33	97.33	91.85	91.85	97.06	91.78	91.58	91.78	91.72	99.77	93.85	93.85	93.92	97.29	97.33	92.48	93.25	92.45	96.96	96.96	93.19	98.9	93.79	96.79	93.79	96.93	92.45	93.32	96.99	93.25	93.25	94.05
015A/mallard/Maine/UGAI15-7790/2015(H3N2)_NP	94.46	94.46	94.46	94.39	97.66	97.53	97.53	99.67	99.67	99.67	99.67	99.67	99.67	99.27		99.93	98	97.8	97.8	92.18	92.18	97.53	92.12	91.92	92.12	92.05	99.43	94.12	94.12	94.12	97.9	97.93	92.75	93.45	92.72	97.43	97.43	93.39	99.5	93.99	97.26	93.99	97.39	92.72	93.52	97.33	93.45	93.45	94.39
016A/American_black_duck/Maine/UGAI15-7795/2015(H3N2)_NP	94.52	94.52	94.52	94.46	97.73	97.6	97.6	99.73	99.73	99.73	99.73	99.73	99.73	99.33	99.93		98.06	97.86	97.86	92.25	92.25	97.6	92.18	91.98	92.18	92.12	99.5	94.19	94.19	94.19	97.96	98	92.82	93.52	92.79	97.49	97.49	93.45	99.57	94.05	97.33	94.05	97.46	92.79	93.59	97.39	93.52	93.52	94.46
017A/Mallard/Maine/AH0063771S.8.017A/2015(H11N1)_NP	94.26	94.26	94.26	94.19	97.66	97.53	97.53	97.93	97.93	97.93	97.93	97.93	97.93	97.53	98	98.06		97.39	97.39	92.18	92.18	97.19	92.12	92.05	92.12	92.05	97.7	93.79	93.79	93.99	97.9	97.93	92.42	93.19	92.38	97.29	97.29	93.12	97.76	93.99	96.99	93.99	97.19	92.38	93.45	97.13	93.19	93.19	93.92
018A/mallard/Maryland/UGAI15-7850/2015(H4N6)_NP	94.05	94.05	94.05	93.99	96.93	96.79	96.79	97.6	97.6	97.6	97.6	97.6	97.6	97.33	97.8	97.86	97.39		99.87	91.85	91.85	97.73	91.78	91.58	91.78	91.72	97.36	93.72	93.72	93.65	97.03	97.06	92.55	92.99	92.59	97.76	97.76	92.92	97.43	93.52	97.39	93.52	97.73	92.59	93.25	97.66	92.99	92.99	93.72
019A/mallard/Maryland/UGAI15-7863/2015(H4N6)_NP	94.05	94.05	94.05	93.99	96.93	96.79	96.79	97.6	97.6	97.6	97.6	97.6	97.6	97.33	97.8	97.86	97.39	99.87		91.72	91.72	97.73	91.65	91.45	91.65	91.58	97.36	93.59	93.59	93.52	97.03	97.06	92.42	92.85	92.45	97.76	97.76	92.79	97.43	93.39	97.39	93.39	97.73	92.45	93.12	97.66	92.85	92.85	93.59
020A/mallard_x_black_duck/Maryland/UGAI15-7873/2015(H11N2)_NP	91.52	91.52	91.52	91.45	91.78	91.65	91.65	92.12	92.12	92.12	92.12	92.12	92.12	91.85	92.18	92.25	92.18	91.85	91.72		100	91.58	99.93	99.73	99.93	99.87	91.88	91.05	91.05	93.12	91.82	91.85	92.15	92.52	92.18	91.75	91.75	92.45	91.95	93.19	92.12	93.19	91.72	92.18	90.98	91.65	92.52	92.52	92.85
021A/mallard/Maryland/UGAI15-7876/2015(H11N2)_NP	91.52	91.52	91.52	91.45	91.78	91.65	91.65	92.12	92.12	92.12	92.12	92.12	92.12	91.85	92.18	92.25	92.18	91.85	91.72	100		91.58	99.93	99.73	99.93	99.87	91.88	91.05	91.05	93.12	91.82	91.85	92.15	92.52	92.18	91.75	91.75	92.45	91.95	93.19	92.12	93.19	91.72	92.18	90.98	91.65	92.52	92.52	92.85
022A/American_black_duck/Maryland/UGAI15-7883/2015(H1N1)_NP	93.85	93.85	93.85	93.79	96.73	96.59	96.59	97.33	97.33	97.33	97.33	97.33	97.33	97.06	97.53	97.6	97.19	97.73	97.73	91.58	91.58		91.52	91.32	91.52	91.45	97.09	93.45	93.45	92.99	96.96	96.99	91.95	92.18	91.92	99.23	99.23	92.12	97.33	92.85	98.86	92.85	99.2	91.92	93.12	99.13	92.18	92.18	93.45
023A/mallard/Maryland/UGAI15-7889/2015(H11N2)_NP	91.45	91.45	91.45	91.38	91.72	91.58	91.58	92.05	92.05	92.05	92.05	92.05	92.05	91.78	92.12	92.18	92.12	91.78	91.65	99.93	99.93	91.52		99.8	100	99.93	91.82	90.98	90.98	93.19	91.75	91.78	92.22	92.59	92.25	91.68	91.68	92.52	91.88	93.25	92.05	93.25	91.65	92.25	90.92	91.58	92.59	92.59	92.79
024A/mallard/Maryland/UGAI15-7902/2015(H6N2)_NP	91.25	91.25	91.25	91.18	91.52	91.38	91.38	91.85	91.85	91.85	91.85	91.85	91.85	91.58	91.92	91.98	92.05	91.58	91.45	99.73	99.73	91.32	99.8		99.8	99.73	91.62	90.78	90.78	92.99	91.55	91.58	92.15	92.38	92.18	91.48	91.48	92.32	91.68	93.05	91.85	93.05	91.45	92.18	90.71	91.38	92.38	92.38	92.59
025A/mallard/Maryland/UGAI15-7931/2015(H4N9)_NP	91.45	91.45	91.45	91.38	91.72	91.58	91.58	92.05	92.05	92.05	92.05	92.05	92.05	91.78	92.12	92.18	92.12	91.78	91.65	99.93	99.93	91.52	100	99.8		99.93	91.82	90.98	90.98	93.19	91.75	91.78	92.22	92.59	92.25	91.68	91.68	92.52	91.88	93.25	92.05	93.25	91.65	92.25	90.92	91.58	92.59	92.59	92.79
026A/American_black_duck/Maryland/UGAI15-7932/2015(H4N9)_NP	91.38	91.38	91.38	91.32	91.65	91.52	91.52	91.98	91.98	91.98	91.98	91.98	91.98	91.72	92.05	92.12	92.05	91.72	91.58	99.87	99.87	91.45	99.93	99.73	99.93		91.75	90.92	90.92	93.12	91.68	91.72	92.15	92.52	92.18	91.62	91.62	92.45	91.82	93.19	91.98	93.19	91.58	92.18	90.85	91.52	92.52	92.52	92.72
027A/mallard/Maryland/UGAI15-7965/2015(H6N2)_NP	94.15	94.15	94.15	94.09	97.36	97.23	97.23	99.63	99.63	99.63	99.63	99.63	99.63	99.77	99.43	99.5	97.7	97.36	97.36	91.88	91.88	97.09	91.82	91.62	91.82	91.75		93.89	93.89	93.95	97.46	97.49	92.52	93.29	92.48	96.99	96.99	93.22	99.06	93.82	96.83	93.82	96.96	92.48	93.35	96.89	93.29	93.29	94.09
028A/mallard/Maryland/UGAI15-8190/2015(H4N6)_NP	98.2	98.2	98.2	98.13	93.52	93.39	93.39	94.12	94.12	94.12	94.12	94.12	94.12	93.85	94.12	94.19	93.79	93.72	93.59	91.05	91.05	93.45	90.98	90.78	90.98	90.92	93.89		100	93.19	93.49	93.52	92.15	92.45	92.12	93.29	93.29	92.38	93.75	92.59	93.39	92.59	93.19	92.25	98	93.12	92.45	92.45	93.92
029A/American_black_duck/Maryland/UGAI15-8195/2015(H4N6)_NP	98.2	98.2	98.2	98.13	93.52	93.39	93.39	94.12	94.12	94.12	94.12	94.12	94.12	93.85	94.12	94.19	93.79	93.72	93.59	91.05	91.05	93.45	90.98	90.78	90.98	90.92	93.89	100		93.19	93.49	93.52	92.15	92.45	92.12	93.29	93.29	92.38	93.75	92.59	93.39	92.59	93.19	92.25	98	93.12	92.45	92.45	93.92
030A/mallard/Maryland/UGAI15-8423/2015(H3N1)_NP	93.52	93.52	93.52	93.45	93.52	93.39	93.39	94.19	94.19	94.19	94.19	94.19	94.19	93.92	94.12	94.19	93.99	93.65	93.52	93.12	93.12	92.99	93.19	92.99	93.19	93.12	93.95	93.19	93.19		93.35	93.39	95.56	96.66	95.59	92.95	92.95	96.59	93.75	97.93	93.19	97.93	92.85	95.72	92.59	92.79	96.66	96.66	93.52
031A/American_black_duck/Maine/UGAI16-5397/2016(H3N8)_NP	93.95	93.95	93.95	93.89	99.43	99.3	99.3	97.76	97.76	97.76	97.76	97.76	97.76	97.29	97.9	97.96	97.9	97.03	97.03	91.82	91.82	96.96	91.75	91.55	91.75	91.68	97.46	93.49	93.49	93.35		99.97	92.05	92.82	92.02	97.33	97.33	92.75	97.66	93.09	96.89	93.09	97.23	92.02	93.15	97.16	92.82	92.82	93.89
032A/mallard/Maine/UGAI16-5404/2016(H3N2)_NP	93.99	93.99	93.99	93.92	99.47	99.33	99.33	97.73	97.73	97.73	97.73	97.73	97.73	97.33	97.93	98	97.93	97.06	97.06	91.85	91.85	96.99	91.78	91.58	91.78	91.72	97.49	93.52	93.52	93.39	99.97		92.08	92.85	92.05	97.36	97.36	92.79	97.7	93.12	96.93	93.12	97.26	92.05	93.19	97.19	92.85	92.85	93.92
033A/mallard/Maine/UGAI16-5406/2016(H3N8)_NP	92.35	92.35	92.35	92.28	92.35	92.22	92.22	92.75	92.75	92.75	92.75	92.75	92.75	92.48	92.75	92.82	92.42	92.55	92.42	92.15	92.15	91.95	92.22	92.15	92.22	92.15	92.52	92.15	92.15	95.56	92.05	92.08		95.02	99.83	92.05	92.05	94.96	92.52	95.22	92.69	95.22	91.95	99.7	91.68	91.88	95.02	95.02	92.22
034A/mallard/Maine/UGAI16-5416/2016(H4N6)_NP	92.92	92.92	92.92	92.85	92.99	92.85	92.85	93.39	93.39	93.39	93.39	93.39	93.39	93.25	93.45	93.52	93.19	92.99	92.85	92.52	92.52	92.18	92.59	92.38	92.59	92.52	93.29	92.45	92.45	96.66	92.82	92.85	95.02		95.06	92.28	92.28	99.93	93.22	95.79	92.52	95.79	92.18	95.32	91.98	92.12	100	100	92.65
035A/mallard/Maine/UGAI16-5418/2016(H3N8)_NP	92.32	92.32	92.32	92.25	92.32	92.18	92.18	92.72	92.72	92.72	92.72	92.72	92.72	92.45	92.72	92.79	92.38	92.59	92.45	92.18	92.18	91.92	92.25	92.18	92.25	92.18	92.48	92.12	92.12	95.59	92.02	92.05	99.83	95.06		92.02	92.02	94.99	92.48	95.26	92.65	95.26	91.92	99.73	91.65	91.85	95.06	95.06	92.18
036A/mallard/Maine/UGAI16-5420/2016(H4N6)_NP	93.69	93.69	93.69	93.62	97.09	96.96	96.96	97.23	97.23	97.23	97.23	97.23	97.23	96.96	97.43	97.49	97.29	97.76	97.76	91.75	91.75	99.23	91.68	91.48	91.68	91.62	96.99	93.29	93.29	92.95	97.33	97.36	92.05	92.28	92.02		99.97	92.22	97.33	92.82	98.9	92.82	99.9	92.02	93.09	99.83	92.28	92.28	93.35
037A/mallard/Maine/UGAI16-5421/2016(H4N6)_NP	93.69	93.69	93.69	93.62	97.09	96.96	96.96	97.23	97.23	97.23	97.23	97.23	97.23	96.96	97.43	97.49	97.29	97.76	97.76	91.75	91.75	99.23	91.68	91.48	91.68	91.62	96.99	93.29	93.29	92.95	97.33	97.36	92.05	92.28	92.02	99.97		92.22	97.33	92.82	98.9	92.82	99.9	92.02	93.09	99.83	92.28	92.28	93.35
038A/mallard/Maine/UGAI16-5424/2016(H4N6)_NP	92.85	92.85	92.85	92.79	92.92	92.79	92.79	93.32	93.32	93.32	93.32	93.32	93.32	93.19	93.39	93.45	93.12	92.92	92.79	92.45	92.45	92.12	92.52	92.32	92.52	92.45	93.22	92.38	92.38	96.59	92.75	92.79	94.96	99.93	94.99	92.22	92.22		93.22	95.72	92.45	95.72	92.12	95.26	91.92	92.05	99.93	99.93	92.59
039A/mallard/Maine/UGAI16-5426/2016(H4N6)_NP	94.09	94.09	94.09	94.02	97.43	97.29	97.29	99.3	99.3	99.3	99.3	99.3	99.3	98.9	99.5	99.57	97.76	97.43	97.43	91.95	91.95	97.33	91.88	91.68	91.88	91.82	99.06	93.75	93.75	93.75	97.66	97.7	92.52	93.22	92.48	97.33	97.33	93.22		93.62	97.16	93.62	97.29	92.48	93.15	97.23	93.22	93.22	94.15
040A/mallard/Maine/UGAI16-5427/2016(H4N6)_NP	93.05	93.05	93.05	92.99	93.39	93.25	93.25	94.05	94.05	94.05	94.05	94.05	94.05	93.79	93.99	94.05	93.99	93.52	93.39	93.19	93.19	92.85	93.25	93.05	93.25	93.19	93.82	92.59	92.59	97.93	93.09	93.12	95.22	95.79	95.26	92.82	92.82	95.72	93.62		92.92	100	92.72	95.39	92.25	92.65	95.79	95.79	93.12
041A/mallard/Maine/UGAI16-5428/2016(H11N1)_NP	93.92	93.92	93.92	93.85	96.66	96.53	96.53	97.06	97.06	97.06	97.06	97.06	97.06	96.79	97.26	97.33	96.99	97.39	97.39	92.12	92.12	98.86	92.05	91.85	92.05	91.98	96.83	93.39	93.39	93.19	96.89	96.93	92.69	92.52	92.65	98.9	98.9	92.45	97.16	92.92		92.92	98.86	92.65	93.05	98.8	92.52	92.52	93.79
042A/mallard/Maine/UGAI16-5429/2016(H4N6)_NP	93.05	93.05	93.05	92.99	93.39	93.25	93.25	94.05	94.05	94.05	94.05	94.05	94.05	93.79	93.99	94.05	93.99	93.52	93.39	93.19	93.19	92.85	93.25	93.05	93.25	93.19	93.82	92.59	92.59	97.93	93.09	93.12	95.22	95.79	95.26	92.82	92.82	95.72	93.62	100	92.92		92.72	95.39	92.25	92.65	95.79	95.79	93.12
043A/American_black_duck/Maine/UGAI16-5431/2016(H4N6)_NP	93.59	93.59	93.59	93.52	96.99	96.86	96.86	97.19	97.19	97.19	97.19	97.19	97.19	96.93	97.39	97.46	97.19	97.73	97.73	91.72	91.72	99.2	91.65	91.45	91.65	91.58	96.96	93.19	93.19	92.85	97.23	97.26	91.95	92.18	91.92	99.9	99.9	92.12	97.29	92.72	98.86	92.72		91.92	92.99	99.8	92.18	92.18	93.32
044A/American_black_duck/Maine/UGAI16-5433/2016(H3N8)_NP	92.45	92.45	92.45	92.38	92.32	92.18	92.18	92.72	92.72	92.72	92.72	92.72	92.72	92.45	92.72	92.79	92.38	92.59	92.45	92.18	92.18	91.92	92.25	92.18	92.25	92.18	92.48	92.25	92.25	95.72	92.02	92.05	99.7	95.32	99.73	92.02	92.02	95.26	92.48	95.39	92.65	95.39	91.92		91.78	91.85	95.32	95.32	92.18
045A/mallard/Maine/UGAI16-5445/2016(H3N8)_NP	97.66	97.66	97.66	97.6	93.19	93.05	93.05	93.45	93.45	93.45	93.45	93.45	93.45	93.32	93.52	93.59	93.45	93.25	93.12	90.98	90.98	93.12	90.92	90.71	90.92	90.85	93.35	98	98	92.59	93.15	93.19	91.68	91.98	91.65	93.09	93.09	91.92	93.15	92.25	93.05	92.25	92.99	91.78		92.92	91.98	91.98	93.39
046A/mallard/Maine/UGAI16-5448/2016(H4N6)_NP	93.52	93.52	93.52	93.45	96.93	96.79	96.79	97.13	97.13	97.13	97.13	97.13	97.13	96.99	97.33	97.39	97.13	97.66	97.66	91.65	91.65	99.13	91.58	91.38	91.58	91.52	96.89	93.12	93.12	92.79	97.16	97.19	91.88	92.12	91.85	99.83	99.83	92.05	97.23	92.65	98.8	92.65	99.8	91.85	92.92		92.12	92.12	93.25
047A/American_black_duck/Maine/UGAI16-5451/2016(H4N6)_NP	92.92	92.92	92.92	92.85	92.99	92.85	92.85	93.39	93.39	93.39	93.39	93.39	93.39	93.25	93.45	93.52	93.19	92.99	92.85	92.52	92.52	92.18	92.59	92.38	92.59	92.52	93.29	92.45	92.45	96.66	92.82	92.85	95.02	100	95.06	92.28	92.28	99.93	93.22	95.79	92.52	95.79	92.18	95.32	91.98	92.12		100	92.65
048A/American_black_duck/Maine/UGAI16-5454/2016(H4N6)_NP	92.92	92.92	92.92	92.85	92.99	92.85	92.85	93.39	93.39	93.39	93.39	93.39	93.39	93.25	93.45	93.52	93.19	92.99	92.85	92.52	92.52	92.18	92.59	92.38	92.59	92.52	93.29	92.45	92.45	96.66	92.82	92.85	95.02	100	95.06	92.28	92.28	99.93	93.22	95.79	92.52	95.79	92.18	95.32	91.98	92.12	100		92.65
049A/mallard/Maine/UGAI16-5460/2016(H4N6)_NP	94.39	94.39	94.39	94.32	93.92	93.79	93.79	94.32	94.32	94.32	94.32	94.32	94.32	94.05	94.39	94.46	93.92	93.72	93.59	92.85	92.85	93.45	92.79	92.59	92.79	92.72	94.09	93.92	93.92	93.52	93.89	93.92	92.22	92.65	92.18	93.35	93.35	92.59	94.15	93.12	93.79	93.12	93.32	92.18	93.39	93.25	92.65	92.65
050A/American_black_duck/Maine/UGAI16-5466/2016(H9N9)_NP	98	98	98	97.93	93.45	93.32	93.32	94.12	94.12	94.12	94.12	94.12	94.12	93.85	94.19	94.26	93.72	93.92	93.79	91.18	91.18	93.65	91.12	90.92	91.12	91.05	93.89	98.6	98.6	93.12	93.42	93.45	92.35	91.85	92.32	93.49	93.49	91.78	93.82	92.79	93.45	92.79	93.39	92.32	97.8	93.32	91.85	91.85	93.59
051A/American_black_duck/Maine/UGAI16-5479/2016(H4N6)_NP	97.93	97.93	97.93	97.86	93.39	93.25	93.25	94.05	94.05	94.05	94.05	94.05	94.05	93.79	94.12	94.19	93.52	93.85	93.72	91.12	91.12	93.45	91.05	90.85	91.05	90.98	93.82	98.53	98.53	92.92	93.35	93.39	91.88	91.92	91.85	93.29	93.29	91.85	93.75	92.45	93.25	92.45	93.19	91.98	97.73	93.12	91.92	91.92	93.65
052A/mallard/Maine/UGAI16-5482/2016(H4N6)_NP	97.86	97.86	97.86	97.8	93.32	93.19	93.19	93.99	93.99	93.99	93.99	93.99	93.99	93.72	94.05	94.12	93.45	93.79	93.65	91.05	91.05	93.39	90.98	90.78	90.98	90.92	93.75	98.46	98.46	92.85	93.29	93.32	91.82	91.85	91.78	93.22	93.22	91.78	93.69	92.38	93.19	92.38	93.12	91.92	97.66	93.05	91.85	91.85	93.59
053A/American_black_duck/Maine/UGAI16-5487/2016(H9N9)_NP	98.06	98.06	98.06	98	93.39	93.25	93.25	94.05	94.05	94.05	94.05	94.05	94.05	93.79	94.12	94.19	93.65	93.99	93.85	91.25	91.25	93.59	91.18	90.98	91.18	91.12	93.82	98.66	98.66	93.19	93.35	93.39	92.42	91.92	92.38	93.42	93.42	91.85	93.75	92.72	93.39	92.72	93.32	92.38	97.86	93.25	91.92	91.92	93.65
054A/American_black_duck/Maine/UGAI16-5507/2016(H4N6)_NP	97.93	97.93	97.93	97.86	93.39	93.25	93.25	94.05	94.05	94.05	94.05	94.05	94.05	93.79	94.12	94.19	93.52	93.85	93.72	91.12	91.12	93.45	91.05	90.85	91.05	90.98	93.82	98.53	98.53	92.92	93.35	93.39	91.88	91.92	91.85	93.29	93.29	91.85	93.75	92.45	93.25	92.45	93.19	91.98	97.73	93.12	91.92	91.92	93.65
055A/American_black_duck/Maine/UGAI16-5510/2016(H4N6)_NP	97.93	97.93	97.93	97.86	93.39	93.25	93.25	94.05	94.05	94.05	94.05	94.05	94.05	93.79	94.12	94.19	93.52	93.85	93.72	91.12	91.12	93.45	91.05	90.85	91.05	90.98	93.82	98.53	98.53	92.92	93.35	93.39	91.88	91.92	91.85	93.29	93.29	91.85	93.75	92.45	93.25	92.45	93.19	91.98	97.73	93.12	91.92	91.92	93.65
056A/American_black_duck/Maine/UGAI16-5511/2016(H4N6)_NP	97.9	97.9	97.9	97.83	93.35	93.22	93.22	94.02	94.02	94.02	94.02	94.02	94.02	93.75	94.09	94.15	93.49	93.82	93.69	91.08	91.08	93.42	91.02	90.81	91.02	90.95	93.79	98.5	98.5	92.89	93.32	93.35	91.85	91.88	91.82	93.25	93.25	91.82	93.72	92.42	93.22	92.42	93.15	91.95	97.7	93.09	91.88	91.88	93.62
057A/American_black_duck/Maine/UGAI16-5512/2016(H4N6)_NP	97.93	97.93	97.93	97.86	93.39	93.25	93.25	94.05	94.05	94.05	94.05	94.05	94.05	93.79	94.12	94.19	93.52	93.85	93.72	91.12	91.12	93.45	91.05	90.85	91.05	90.98	93.82	98.53	98.53	92.92	93.35	93.39	91.88	91.92	91.85	93.29	93.29	91.85	93.75	92.45	93.25	92.45	93.19	91.98	97.73	93.12	91.92	91.92	93.65
058A/mallard/Maryland/UGAI16-5525/2016(H11N9)_NP	93.15	93.15	93.15	93.09	92.89	92.75	92.75	93.29	93.29	93.29	93.29	93.29	93.29	93.02	93.35	93.42	93.09	93.15	93.02	92.69	92.69	92.48	92.75	92.69	92.75	92.69	93.05	92.82	92.82	97.03	92.59	92.62	97.93	95.96	97.96	92.45	92.45	95.89	92.99	96.29	92.95	96.29	92.35	98.1	92.35	92.28	95.96	95.96	93.02
059A/mallard/Maryland/UGAI16-5526/2016(H1N2)_NP	91.85	91.85	91.85	91.78	92.12	91.98	91.98	92.32	92.32	92.32	92.32	92.32	92.32	92.12	92.38	92.45	92.25	91.92	91.92	98.86	98.86	91.78	98.93	98.73	98.93	98.86	92.15	91.25	91.25	93.32	92.15	92.18	92.35	92.79	92.38	92.02	92.02	92.72	92.15	93.12	92.32	93.12	91.92	92.38	91.18	91.85	92.79	92.79	92.79
060A/mallard/Maryland/UGAI16-5536/2016(H3N6)_NP	91.52	91.52	91.52	91.45	91.92	91.78	91.78	92.25	92.25	92.25	92.25	92.25	92.25	92.05	92.32	92.38	92.05	91.98	91.85	98.93	98.93	91.72	99	98.8	99	98.93	92.08	91.05	91.05	93.25	91.95	91.98	92.28	92.72	92.32	91.88	91.88	92.65	92.08	93.05	92.25	93.05	91.85	92.32	90.98	91.78	92.72	92.72	92.85
061A/mallard/Maryland/UGAI16-5539/2016(H3N6)_NP	91.58	91.58	91.58	91.52	91.98	91.85	91.85	92.32	92.32	92.32	92.32	92.32	92.32	92.12	92.38	92.45	92.12	92.05	91.92	99	99	91.78	99.06	98.86	99.06	99	92.15	91.12	91.12	93.32	92.02	92.05	92.35	92.79	92.38	91.95	91.95	92.72	92.15	93.12	92.32	93.12	91.92	92.38	91.05	91.85	92.79	92.79	92.92
062A/mallard/Maryland/UGAI16-5540/2016(H3N6)_NP	91.58	91.58	91.58	91.52	91.98	91.85	91.85	92.32	92.32	92.32	92.32	92.32	92.32	92.12	92.38	92.45	92.12	92.05	91.92	99	99	91.78	99.06	98.86	99.06	99	92.15	91.12	91.12	93.32	92.02	92.05	92.35	92.79	92.38	91.95	91.95	92.72	92.15	93.12	92.32	93.12	91.92	92.38	91.05	91.85	92.79	92.79	92.92
063A/mallard/Maryland/UGAI16-5544/2016(H3N6)_NP	91.58	91.58	91.58	91.52	91.98	91.85	91.85	92.32	92.32	92.32	92.32	92.32	92.32	92.12	92.38	92.45	92.12	92.05	91.92	99	99	91.78	99.06	98.86	99.06	99	92.15	91.12	91.12	93.32	92.02	92.05	92.35	92.79	92.38	91.95	91.95	92.72	92.15	93.12	92.32	93.12	91.92	92.38	91.05	91.85	92.79	92.79	92.92
064A/mallard/Maryland/UGAI16-5545/2016(H3N6)_NP	91.58	91.58	91.58	91.52	91.98	91.85	91.85	92.32	92.32	92.32	92.32	92.32	92.32	92.12	92.38	92.45	92.12	92.05	91.92	99	99	91.78	99.06	98.86	99.06	99	92.15	91.12	91.12	93.32	92.02	92.05	92.35	92.79	92.38	91.95	91.95	92.72	92.15	93.12	92.32	93.12	91.92	92.38	91.05	91.85	92.79	92.79	92.92
065A/American_black_duck/Maryland/UGAI16-5588/2016(H1N1)_NP	93.39	93.39	93.39	93.32	96.26	96.13	96.13	96.99	96.99	96.99	96.99	96.99	96.99	96.73	97.19	97.26	96.86	97.26	97.26	91.65	91.65	98.86	91.58	91.38	91.58	91.52	96.76	93.12	93.12	92.92	96.36	96.39	91.75	92.25	91.72	98.5	98.5	92.18	96.96	92.79	98.13	92.79	98.46	91.72	92.65	98.4	92.25	92.25	93.65
066A/American_black_duck/Maryland/UGAI16-5589/2016(H1N1)_NP	96.46	96.46	96.46	96.39	93.32	93.19	93.19	93.72	93.72	93.72	93.72	93.72	93.72	93.45	93.79	93.85	93.85	93.85	93.72	91.25	91.25	93.19	91.18	90.98	91.18	91.12	93.49	96.46	96.46	92.79	93.29	93.32	91.82	92.18	91.78	93.29	93.29	92.12	93.42	92.52	93.39	92.52	93.19	91.92	95.52	93.12	92.18	92.18	93.39
067A/northern_shoveler/Maryland/UGAI16-5592/2016(H11N9)_NP	92.99	92.99	92.99	92.92	92.72	92.59	92.59	93.12	93.12	93.12	93.12	93.12	93.12	92.85	93.19	93.25	92.92	92.99	92.85	92.52	92.52	92.32	92.59	92.52	92.59	92.52	92.89	92.72	92.72	96.86	92.42	92.45	97.76	95.79	97.8	92.28	92.28	95.72	92.82	96.13	92.79	96.13	92.18	97.93	92.18	92.12	95.79	95.79	92.85
068A/green-winged_teal/Maryland/UGAI16-5593/2016(H4N6)_NP	91.58	91.58	91.58	91.52	91.85	91.72	91.72	92.18	92.18	92.18	92.18	92.18	92.18	92.05	92.25	92.32	92.05	91.98	91.85	98.73	98.73	91.58	98.8	98.6	98.8	98.73	92.02	91.12	91.12	93.19	91.88	91.92	92.22	92.65	92.25	91.75	91.75	92.59	92.02	93.05	92.12	93.05	91.72	92.25	91.05	91.65	92.65	92.65	92.92
069A/mallard/Maryland/16-042534-2/2016(H5N2)_NP	93.59	93.59	93.59	93.52	96.26	96.13	96.13	96.93	96.93	96.93	96.93	96.93	96.93	96.79	97.13	97.19	96.59	98.4	98.4	91.92	91.92	96.93	91.85	91.65	91.85	91.78	96.83	93.19	93.19	93.45	96.36	96.39	92.08	92.79	92.12	96.69	96.69	92.72	96.89	93.45	96.46	93.45	96.66	92.12	92.72	96.59	92.79	92.79	92.99
070A/mallard_duck/Maryland/16OS2484/2016(H1N1)_NP	93.79	93.79	93.79	93.72	96.79	96.66	96.66	97.06	97.06	97.06	97.06	97.06	97.06	96.79	97.26	97.33	97.13	97.39	97.39	91.92	91.92	99	91.85	91.65	91.85	91.78	96.83	93.39	93.39	93.05	97.03	97.06	92.55	92.38	92.52	99.1	99.1	92.32	97.16	92.79	99.73	92.79	99	92.52	93.05	98.93	92.38	92.38	93.52
071A/mallard_duck/Maryland/16OS2508/2016(H1N1)_NP	93.72	93.72	93.72	93.65	96.73	96.59	96.59	97.13	97.13	97.13	97.13	97.13	97.13	96.86	97.33	97.39	97.06	97.46	97.46	91.98	91.98	99.06	91.92	91.72	91.92	91.85	96.89	93.32	93.32	92.99	96.96	96.99	92.48	92.32	92.45	99.1	99.1	92.25	97.23	92.72	99.8	92.72	99.06	92.45	92.99	99	92.32	92.32	93.59
072A/mallard_duck/Maryland/16OS2571/2016(H1N1)_NP	94.05	94.05	94.05	93.99	96.93	96.79	96.79	97.6	97.6	97.6	97.6	97.6	97.6	97.33	97.8	97.86	97.39	99.73	99.73	91.92	91.92	97.6	91.85	91.65	91.85	91.78	97.36	93.59	93.59	93.59	97.03	97.06	92.62	93.05	92.65	97.63	97.63	92.99	97.43	93.59	97.26	93.59	97.6	92.65	93.12	97.53	93.05	93.05	93.72
073A/mallard_duck/Maryland/16OS2621/2016(H1N9)_NP	93.72	93.72	93.72	93.65	97.13	96.99	96.99	97.33	97.33	97.33	97.33	97.33	97.33	97.06	97.53	97.6	97.33	97.73	97.73	91.98	91.98	99.33	91.92	91.72	91.92	91.85	97.09	93.32	93.32	93.12	97.36	97.39	92.22	92.45	92.18	99.77	99.77	92.38	97.43	92.99	99	92.99	99.73	92.18	93.12	99.67	92.45	92.45	93.45
074A/pintail_duck/Maryland/16OS3852/2016(H11N9)_NP	93.19	93.19	93.19	93.12	92.92	92.79	92.79	93.32	93.32	93.32	93.32	93.32	93.32	93.19	93.39	93.45	93.12	93.19	93.05	92.72	92.72	92.52	92.79	92.72	92.79	92.72	93.22	92.85	92.85	96.93	92.62	92.65	97.83	95.99	97.86	92.48	92.48	95.93	93.02	96.19	92.99	96.19	92.38	98	92.38	92.32	95.99	95.99	93.05
075A/American_wigeon/Maryland/16OS5139/2016(H6N8)_NP	92.85	92.85	92.85	92.79	92.59	92.45	92.45	93.25	93.25	93.25	93.25	93.25	93.25	93.05	93.32	93.39	92.79	92.85	92.72	92.79	92.79	92.18	92.85	92.79	92.85	92.79	93.02	92.38	92.38	96.86	92.28	92.32	97.9	96.06	97.93	92.15	92.15	95.99	92.95	96.13	92.65	96.13	92.05	98.06	92.05	91.98	96.06	96.06	92.85
076A/mallard/Maine/ME-Y17-033/2017(H4N6)_NP	93.59	93.59	93.59	93.52	96.73	96.59	96.59	97.33	97.33	97.33	97.33	97.33	97.33	97.06	97.53	97.6	97.19	97.73	97.73	91.72	91.72	99.2	91.65	91.45	91.65	91.58	97.09	93.32	93.32	93.12	96.83	96.86	92.08	92.45	92.05	98.83	98.83	92.38	97.29	92.99	98.46	92.99	98.8	92.05	92.85	98.73	92.45	92.45	93.59
077A/mallard_x_black_duck/Maine/ME-Y17-059/2017(H4N6)_NP	93.59	93.59	93.59	93.52	96.73	96.59	96.59	97.33	97.33	97.33	97.33	97.33	97.33	97.06	97.53	97.6	97.19	97.73	97.73	91.72	91.72	99.2	91.65	91.45	91.65	91.58	97.09	93.32	93.32	93.12	96.83	96.86	92.08	92.45	92.05	98.83	98.83	92.38	97.29	92.99	98.46	92.99	98.8	92.05	92.85	98.73	92.45	92.45	93.59
078A/mallard/Maine/ME-Y17-060/2017(H4N6)_NP	93.59	93.59	93.59	93.52	96.73	96.59	96.59	97.33	97.33	97.33	97.33	97.33	97.33	97.06	97.53	97.6	97.19	97.73	97.73	91.72	91.72	99.2	91.65	91.45	91.65	91.58	97.09	93.32	93.32	93.12	96.83	96.86	92.08	92.45	92.05	98.83	98.83	92.38	97.29	92.99	98.46	92.99	98.8	92.05	92.85	98.73	92.45	92.45	93.59
079A/mallard/Maine/ME-Y17-064/2017(H3N8)_NP	93.59	93.59	93.59	93.52	96.79	96.66	96.66	96.99	96.99	96.99	96.99	96.99	96.99	96.73	97.19	97.26	97.06	97.33	97.33	91.58	91.58	98.8	91.52	91.32	91.52	91.45	96.76	93.19	93.19	93.12	97.03	97.06	92.35	92.45	92.32	98.9	98.9	92.38	97.09	92.85	99.4	92.85	98.8	92.45	92.85	98.73	92.45	92.45	93.45
080A/mallard/Maine/ME-Y17-065/2017(H4N6)_NP	93.69	93.69	93.69	93.62	96.56	96.43	96.43	97.23	97.23	97.23	97.23	97.23	97.23	96.96	97.43	97.49	97.03	97.56	97.56	91.62	91.62	99.03	91.55	91.35	91.55	91.48	96.99	93.42	93.42	93.15	96.66	96.69	92.05	92.48	92.02	98.66	98.66	92.42	97.19	93.02	98.3	93.02	98.63	92.02	92.95	98.56	92.48	92.48	93.62
081A/mallard/Maine/ME-Y17-066/2017(H3N8)_NP	93.65	93.65	93.65	93.59	96.86	96.73	96.73	97.06	97.06	97.06	97.06	97.06	97.06	96.79	97.26	97.33	97.13	97.39	97.39	91.65	91.65	98.86	91.58	91.38	91.58	91.52	96.83	93.25	93.25	93.19	97.09	97.13	92.42	92.52	92.38	98.96	98.96	92.45	97.16	92.92	99.47	92.92	98.86	92.52	92.92	98.8	92.52	92.52	93.52
082A/mallard/Maine/ME-Y17-068/2017(H4N6)_NP	93.72	93.72	93.72	93.65	96.59	96.46	96.46	97.19	97.19	97.19	97.19	97.19	97.19	96.93	97.39	97.46	97.06	97.6	97.6	91.58	91.58	99.06	91.52	91.32	91.52	91.45	96.96	93.45	93.45	93.12	96.69	96.73	92.08	92.45	92.05	98.7	98.7	92.38	97.16	92.99	98.33	92.99	98.66	92.05	92.99	98.6	92.45	92.45	93.59
083A/mallard/Maine/ME-Y17-102/2017(H3N6)_NP	93.05	93.05	93.05	92.99	93.25	93.12	93.12	93.92	93.92	93.92	93.92	93.92	93.92	93.65	93.85	93.92	93.99	93.39	93.25	93.32	93.32	92.72	93.25	93.05	93.25	93.32	93.69	92.59	92.59	97.66	92.95	92.99	95.09	95.66	95.12	92.69	92.69	95.59	93.49	99.6	92.79	99.6	92.59	95.26	92.12	92.52	95.66	95.66	93.25
084A/mallard/Maine/ME-Y17-123/2017(H4N6)_NP	92.89	92.89	92.89	92.82	93.22	93.09	93.09	93.89	93.89	93.89	93.89	93.89	93.89	93.62	93.82	93.89	93.69	93.35	93.22	93.22	93.22	92.55	93.29	93.09	93.29	93.22	93.65	92.42	92.42	97.83	92.92	92.95	95.12	95.82	95.16	92.52	92.52	95.76	93.45	99.63	92.62	99.63	92.42	95.29	91.95	92.35	95.82	95.82	93.09
085A/mallard/Maine/ME-Y17-135/2017(H8N4)_NP	94.26	94.26	94.26	94.19	97.19	97.06	97.06	99.47	99.47	99.47	99.47	99.47	99.47	99.47	99.27	99.33	97.53	97.19	97.19	91.85	91.85	96.93	91.78	91.58	91.78	91.72	99.63	93.99	93.99	93.92	97.29	97.33	92.62	93.25	92.59	96.83	96.83	93.19	98.9	93.65	96.66	93.65	96.79	92.59	93.32	96.73	93.25	93.25	94.19
086A/mallard/Maine/ME-Y17-142/2017(H4N6)_NP	93.59	93.59	93.59	93.52	96.59	96.46	96.46	97.19	97.19	97.19	97.19	97.19	97.19	96.93	97.39	97.46	97.06	97.6	97.6	91.58	91.58	99.06	91.52	91.32	91.52	91.45	96.96	93.32	93.32	92.99	96.69	96.73	91.95	92.32	91.92	98.7	98.7	92.25	97.16	92.85	98.33	92.85	98.66	91.92	92.85	98.6	92.32	92.32	93.45
087A/mallard/Maine/ME-Y17-144/2017(H3N6)_NP	93.05	93.05	93.05	92.99	93.25	93.12	93.12	93.92	93.92	93.92	93.92	93.92	93.92	93.65	93.85	93.92	93.99	93.39	93.25	93.32	93.32	92.72	93.25	93.05	93.25	93.32	93.69	92.59	92.59	97.66	92.95	92.99	95.09	95.66	95.12	92.69	92.69	95.59	93.49	99.6	92.79	99.6	92.59	95.26	92.12	92.52	95.66	95.66	93.25
088A/mallard/Maine/ME-Y17-157/2017(H3N8)_NP	92.59	92.59	92.59	92.52	92.45	92.32	92.32	92.85	92.85	92.85	92.85	92.85	92.85	92.59	92.85	92.92	92.52	92.59	92.45	92.18	92.18	92.05	92.25	92.18	92.25	92.18	92.62	92.38	92.38	95.66	92.15	92.18	99.57	95.26	99.53	92.15	92.15	95.19	92.62	95.32	92.79	95.32	92.05	99.8	91.92	91.98	95.26	95.26	92.32
089A/mallard/Maine/ME-Y17-165/2017(H3N8)_NP	92.59	92.59	92.59	92.52	92.45	92.32	92.32	92.85	92.85	92.85	92.85	92.85	92.85	92.59	92.85	92.92	92.52	92.59	92.45	92.18	92.18	92.05	92.25	92.18	92.25	92.18	92.62	92.38	92.38	95.66	92.15	92.18	99.57	95.26	99.53	92.15	92.15	95.19	92.62	95.32	92.79	95.32	92.05	99.8	91.92	91.98	95.26	95.26	92.32
090A/mallard/Maine/ME-Y17-166/2017(H3N8)_NP	92.59	92.59	92.59	92.52	92.45	92.32	92.32	92.85	92.85	92.85	92.85	92.85	92.85	92.59	92.85	92.92	92.52	92.59	92.45	92.18	92.18	92.05	92.25	92.18	92.25	92.18	92.62	92.38	92.38	95.66	92.15	92.18	99.57	95.26	99.53	92.15	92.15	95.19	92.62	95.32	92.79	95.32	92.05	99.8	91.92	91.98	95.26	95.26	92.32
091A/American_black_duck/Maine/ME-Y17-170/2017(H3N8)_NP	92.59	92.59	92.59	92.52	92.45	92.32	92.32	92.85	92.85	92.85	92.85	92.85	92.85	92.59	92.85	92.92	92.52	92.59	92.45	92.18	92.18	92.05	92.25	92.18	92.25	92.18	92.62	92.38	92.38	95.66	92.15	92.18	99.57	95.26	99.53	92.15	92.15	95.19	92.62	95.32	92.79	95.32	92.05	99.8	91.92	91.98	95.26	95.26	92.32
092A/mallard/Maine/ME-Y17-176/2017(H8N4)_NP	94.26	94.26	94.26	94.19	97.19	97.06	97.06	99.47	99.47	99.47	99.47	99.47	99.47	99.47	99.27	99.33	97.53	97.19	97.19	91.85	91.85	96.93	91.78	91.58	91.78	91.72	99.63	93.99	93.99	93.92	97.29	97.33	92.62	93.25	92.59	96.83	96.83	93.19	98.9	93.65	96.66	93.65	96.79	92.59	93.32	96.73	93.25	93.25	94.19
093A/mallard/Maine/ME-Y17-179/2017(H4N6)_NP	93.65	93.65	93.65	93.59	96.66	96.53	96.53	97.26	97.26	97.26	97.26	97.26	97.26	96.99	97.46	97.53	97.13	97.66	97.66	91.65	91.65	99.13	91.58	91.38	91.58	91.52	97.03	93.39	93.39	93.05	96.76	96.79	92.02	92.38	91.98	98.76	98.76	92.32	97.23	92.92	98.4	92.92	98.73	91.98	92.92	98.66	92.38	92.38	93.52
094A/mallard/Maine/ME-Y17-180/2017(H8N4)_NP	94.26	94.26	94.26	94.19	97.19	97.06	97.06	99.47	99.47	99.47	99.47	99.47	99.47	99.47	99.27	99.33	97.53	97.19	97.19	91.85	91.85	96.93	91.78	91.58	91.78	91.72	99.63	93.99	93.99	93.92	97.29	97.33	92.62	93.25	92.59	96.83	96.83	93.19	98.9	93.65	96.66	93.65	96.79	92.59	93.32	96.73	93.25	93.25	94.19
095A/mallard/Maine/ME-Y17-181/2017(H8N4)_NP	94.19	94.19	94.19	94.12	97.13	96.99	96.99	99.4	99.4	99.4	99.4	99.4	99.4	99.4	99.2	99.27	97.46	97.13	97.13	91.85	91.85	96.86	91.78	91.58	91.78	91.72	99.57	93.92	93.92	93.85	97.23	97.26	92.55	93.19	92.52	96.76	96.76	93.12	98.83	93.65	96.59	93.65	96.73	92.52	93.25	96.66	93.19	93.19	94.12
096A/American_black_duck/Maine/ME-Y17-227/2017(H4N6)_NP	98.06	98.06	98.06	98	93.39	93.25	93.25	94.05	94.05	94.05	94.05	94.05	94.05	93.79	94.12	94.19	93.65	93.99	93.85	91.12	91.12	93.45	91.05	90.85	91.05	90.98	93.82	98.53	98.53	92.92	93.35	93.39	92.02	91.92	91.98	93.29	93.29	91.85	93.75	92.72	93.39	92.72	93.19	92.12	97.86	93.12	91.92	91.92	93.52
097A/mallard/Maine/ME-Y17-243/2017(H3N2)_NP	92.65	92.65	92.65	92.59	92.25	92.12	92.12	92.92	92.92	92.92	92.92	92.92	92.92	92.65	92.92	92.99	92.45	92.79	92.65	92.12	92.12	92.12	92.05	91.98	92.05	91.98	92.69	92.32	92.32	95.86	91.95	91.98	98.56	95.46	98.6	92.08	92.08	95.39	92.69	95.26	92.72	95.26	91.98	98.73	91.85	91.92	95.46	95.46	92.38
098A/American_black_duck/Maine/ME-Y17-326/2017(H9N2)_NP	92.65	92.65	92.65	92.59	92.25	92.12	92.12	92.92	92.92	92.92	92.92	92.92	92.92	92.65	92.92	92.99	92.45	92.79	92.65	92.12	92.12	92.12	92.05	91.98	92.05	91.98	92.69	92.32	92.32	95.86	91.95	91.98	98.56	95.46	98.6	92.08	92.08	95.39	92.69	95.26	92.72	95.26	91.98	98.73	91.85	91.92	95.46	95.46	92.38
099A/American_black_duck/Maine/ME-Y17-331/2017(H9N2)_NP	92.65	92.65	92.65	92.59	92.25	92.12	92.12	92.92	92.92	92.92	92.92	92.92	92.92	92.65	92.92	92.99	92.45	92.79	92.65	92.12	92.12	92.12	92.05	91.98	92.05	91.98	92.69	92.32	92.32	95.86	91.95	91.98	98.56	95.46	98.6	92.08	92.08	95.39	92.69	95.26	92.72	95.26	91.98	98.73	91.85	91.92	95.46	95.46	92.38
100A/American_black_duck/Maine/ME-Y17-335/2017(H4N6)_NP	98	98	98	97.93	93.32	93.19	93.19	93.99	93.99	93.99	93.99	93.99	93.99	93.72	94.05	94.12	93.72	93.79	93.65	91.18	91.18	93.65	91.12	90.92	91.12	91.05	93.75	98.6	98.6	93.12	93.29	93.32	92.35	91.98	92.32	93.49	93.49	91.92	93.69	92.65	93.45	92.65	93.39	92.45	97.8	93.32	91.98	91.98	93.59
101A/mallard/Maine/ME-Y17-347/2017(H9N2)_NP	92.65	92.65	92.65	92.59	92.25	92.12	92.12	92.92	92.92	92.92	92.92	92.92	92.92	92.65	92.92	92.99	92.45	92.79	92.65	92.12	92.12	92.12	92.05	91.98	92.05	91.98	92.69	92.32	92.32	95.86	91.95	91.98	98.56	95.46	98.6	92.08	92.08	95.39	92.69	95.26	92.72	95.26	91.98	98.73	91.85	91.92	95.46	95.46	92.38
102A/northern_pintail/Maryland/17OS4496/2017(H1N1)_NP	93.99	93.99	93.99	93.92	96.86	96.73	96.73	97.46	97.46	97.46	97.46	97.46	97.46	97.19	97.66	97.73	97.33	97.86	97.86	91.85	91.85	99.47	91.78	91.58	91.78	91.72	97.23	93.45	93.45	93.12	97.09	97.13	92.08	92.45	92.05	99.37	99.37	92.38	97.43	92.99	99	92.99	99.33	92.05	93.39	99.27	92.45	92.45	93.59
[truncated: 53 more columns]

## Sheet: NA
The percent similarity between NA gene segments of influenza A virus isolates
	001A/mallard/Maine/UGAI15-7606/2015(H4N6)_NA	002A/blue-winged_teal/Maine/UGAI15-7615/2015(H4N6)_NA	003A/blue-winged_teal/Maine/UGAI15-7616/2015(H4N6)_NA	004A/blue-winged_teal/Maine/UGAI15-7617/2015(H4N6)_NA	005A/mallard/Maine/UGAI15-7648/2015(H3N8)_NA	006A/mallard/Maine/UGAI15-7667/2015(H3N8)_NA	007A/mallard/Maine/UGAI15-7670/2015(H3N8)_NA	008A/mallard/Maine/UGAI15-7687/2015(H3N2)_NA	009A/mallard/Maine/UGAI15-7688/2015(H3N2)_NA	010A/mallard/Maine/UGAI15-7689/2015(H3N2)_NA	011A/mallard/Maine/UGAI15-7690/2015(H3N2)_NA	012A/mallard/Maine/UGAI15-7692/2015(H3N2)_NA	013A/American_black_duck/Maine/UGAI15-7694/2015(H3N2)_NA	014A/mallard/Maine/UGAI15-7722/2015(H10N3)_NA	015A/mallard/Maine/UGAI15-7790/2015(H3N2)_NA	016A/American_black_duck/Maine/UGAI15-7795/2015(H3N2)_NA	017A/Mallard/Maine/AH0063771S.8.017A/2015(H11N1)_NA	018A/mallard/Maryland/UGAI15-7850/2015(H4N6)_NA	019A/mallard/Maryland/UGAI15-7863/2015(H4N6)_NA	020A/mallard_x_black_duck/Maryland/UGAI15-7873/2015(H11N2)_NA	021A/mallard/Maryland/UGAI15-7876/2015(H11N2)_NA	022A/American_black_duck/Maryland/UGAI15-7883/2015(H1N1)_NA	023A/mallard/Maryland/UGAI15-7889/2015(H11N2)_NA	024A/mallard/Maryland/UGAI15-7902/2015(H6N2)_NA	025A/mallard/Maryland/UGAI15-7931/2015(H4N9)_NA	026A/American_black_duck/Maryland/UGAI15-7932/2015(H4N9)_NA	027A/mallard/Maryland/UGAI15-7965/2015(H6N2)_NA	028A/mallard/Maryland/UGAI15-8190/2015(H4N6)_NA	029A/American_black_duck/Maryland/UGAI15-8195/2015(H4N6)_NA	030A/mallard/Maryland/UGAI15-8423/2015(H3N1)_NA	031A/American_black_duck/Maine/UGAI16-5397/2016(H3N8)_NA	032A/mallard/Maine/UGAI16-5404/2016(H3N2)_NA	033A/mallard/Maine/UGAI16-5406/2016(H3N8)_NA	034A/mallard/Maine/UGAI16-5416/2016(H4N6)_NA	035A/mallard/Maine/UGAI16-5418/2016(H3N8)_NA	036A/mallard/Maine/UGAI16-5420/2016(H4N6)_NA	037A/mallard/Maine/UGAI16-5421/2016(H4N6)_NA	038A/mallard/Maine/UGAI16-5424/2016(H4N6)_NA	039A/mallard/Maine/UGAI16-5426/2016(H4N6)_NA	040A/mallard/Maine/UGAI16-5427/2016(H4N6)_NA	041A/mallard/Maine/UGAI16-5428/2016(H11N1)_NA	042A/mallard/Maine/UGAI16-5429/2016(H4N6)_NA	043A/American_black_duck/Maine/UGAI16-5431/2016(H4N6)_NA	044A/American_black_duck/Maine/UGAI16-5433/2016(H3N8)_NA	045A/mallard/Maine/UGAI16-5445/2016(H3N8)_NA	046A/mallard/Maine/UGAI16-5448/2016(H4N6)_NA	047A/American_black_duck/Maine/UGAI16-5451/2016(H4N6)_NA	048A/American_black_duck/Maine/UGAI16-5454/2016(H4N6)_NA	049A/mallard/Maine/UGAI16-5460/2016(H4N6)_NA
001A/mallard/Maine/UGAI15-7606/2015(H4N6)_NA		100	100	100	27.81	27.81	27.81	35.46	35.46	35.5	35.46	35.46	35.46	43.97	35.25	35.18	42.91	97.17	97.17	35.32	35.32	42.84	35.25	35.64	40.27	40.27	35.67	98.66	98.66	42.7	27.88	35.25	27.78	99.08	27.67	98.12	98.16	99.08	97.03	98.76	42.94	98.8	98.16	27.78	27.81	98.16	99.08	98.09	98.73
002A/blue-winged_teal/Maine/UGAI15-7615/2015(H4N6)_NA	100		100	100	27.81	27.81	27.81	35.46	35.46	35.5	35.46	35.46	35.46	43.97	35.25	35.18	42.91	97.17	97.17	35.32	35.32	42.84	35.25	35.64	40.27	40.27	35.67	98.66	98.66	42.7	27.88	35.25	27.78	99.08	27.67	98.12	98.16	99.08	97.03	98.76	42.94	98.8	98.16	27.78	27.81	98.16	99.08	98.09	98.73
003A/blue-winged_teal/Maine/UGAI15-7616/2015(H4N6)_NA	100	100		100	27.81	27.81	27.81	35.46	35.46	35.5	35.46	35.46	35.46	43.97	35.25	35.18	42.91	97.17	97.17	35.32	35.32	42.84	35.25	35.64	40.27	40.27	35.67	98.66	98.66	42.7	27.88	35.25	27.78	99.08	27.67	98.12	98.16	99.08	97.03	98.76	42.94	98.8	98.16	27.78	27.81	98.16	99.08	98.09	98.73
004A/blue-winged_teal/Maine/UGAI15-7617/2015(H4N6)_NA	100	100	100		27.81	27.81	27.81	35.46	35.46	35.5	35.46	35.46	35.46	43.97	35.25	35.18	42.91	97.17	97.17	35.32	35.32	42.84	35.25	35.64	40.27	40.27	35.67	98.66	98.66	42.7	27.88	35.25	27.78	99.08	27.67	98.12	98.16	99.08	97.03	98.76	42.94	98.8	98.16	27.78	27.81	98.16	99.08	98.09	98.73
005A/mallard/Maine/UGAI15-7648/2015(H3N8)_NA	27.81	27.81	27.81	27.81		100	100	31.06	31.06	31.06	31.06	31.06	31.06	28.83	31.42	31.49	38.16	27.74	27.74	31.42	31.42	37.87	31.42	32.02	27.18	27.18	32.06	27.46	27.46	37.8	93.56	31.21	93.42	27.53	93.42	27.67	27.67	27.53	27.88	27.53	38.3	27.53	27.67	93.35	93.56	27.67	27.53	27.67	27.39
006A/mallard/Maine/UGAI15-7667/2015(H3N8)_NA	27.81	27.81	27.81	27.81	100		100	31.06	31.06	31.06	31.06	31.06	31.06	28.83	31.42	31.49	38.16	27.74	27.74	31.42	31.42	37.87	31.42	32.02	27.18	27.18	32.06	27.46	27.46	37.8	93.56	31.21	93.42	27.53	93.42	27.67	27.67	27.53	27.88	27.53	38.3	27.53	27.67	93.35	93.56	27.67	27.53	27.67	27.39
007A/mallard/Maine/UGAI15-7670/2015(H3N8)_NA	27.81	27.81	27.81	27.81	100	100		31.06	31.06	31.06	31.06	31.06	31.06	28.83	31.42	31.49	38.16	27.74	27.74	31.42	31.42	37.87	31.42	32.02	27.18	27.18	32.06	27.46	27.46	37.8	93.56	31.21	93.42	27.53	93.42	27.67	27.67	27.53	27.88	27.53	38.3	27.53	27.67	93.35	93.56	27.67	27.53	27.67	27.39
008A/mallard/Maine/UGAI15-7687/2015(H3N2)_NA	35.46	35.46	35.46	35.46	31.06	31.06	31.06		99.96	99.89	99.96	99.96	99.96	37.55	99.4	99.4	37.94	34.75	34.75	98.4	98.4	36.95	98.33	88.51	30.53	30.53	88.62	35.89	35.89	37.02	31.49	99.54	31.35	35.82	31.28	35.25	35.25	35.82	34.82	35.92	38.05	35.89	35.25	31.31	31.49	35.18	35.82	35.25	35.39
009A/mallard/Maine/UGAI15-7688/2015(H3N2)_NA	35.46	35.46	35.46	35.46	31.06	31.06	31.06	99.96		99.93	100	100	100	37.55	99.43	99.43	37.94	34.75	34.75	98.37	98.37	36.95	98.3	88.48	30.57	30.57	88.58	35.89	35.89	37.02	31.49	99.57	31.35	35.82	31.28	35.25	35.25	35.82	34.82	35.92	38.05	35.89	35.25	31.31	31.49	35.18	35.82	35.25	35.39
010A/mallard/Maine/UGAI15-7689/2015(H3N2)_NA	35.5	35.5	35.5	35.5	31.06	31.06	31.06	99.89	99.93		99.93	99.93	99.93	37.59	99.36	99.36	37.87	34.79	34.79	98.3	98.3	36.88	98.23	88.4	30.57	30.57	88.51	35.92	35.92	36.95	31.49	99.5	31.35	35.85	31.28	35.28	35.28	35.85	34.86	35.96	37.98	35.92	35.28	31.31	31.49	35.21	35.85	35.28	35.43
011A/mallard/Maine/UGAI15-7690/2015(H3N2)_NA	35.46	35.46	35.46	35.46	31.06	31.06	31.06	99.96	100	99.93		100	100	37.55	99.43	99.43	37.94	34.75	34.75	98.37	98.37	36.95	98.3	88.48	30.57	30.57	88.58	35.89	35.89	37.02	31.49	99.57	31.35	35.82	31.28	35.25	35.25	35.82	34.82	35.92	38.05	35.89	35.25	31.31	31.49	35.18	35.82	35.25	35.39
012A/mallard/Maine/UGAI15-7692/2015(H3N2)_NA	35.46	35.46	35.46	35.46	31.06	31.06	31.06	99.96	100	99.93	100		100	37.55	99.43	99.43	37.94	34.75	34.75	98.37	98.37	36.95	98.3	88.48	30.57	30.57	88.58	35.89	35.89	37.02	31.49	99.57	31.35	35.82	31.28	35.25	35.25	35.82	34.82	35.92	38.05	35.89	35.25	31.31	31.49	35.18	35.82	35.25	35.39
013A/American_black_duck/Maine/UGAI15-7694/2015(H3N2)_NA	35.46	35.46	35.46	35.46	31.06	31.06	31.06	99.96	100	99.93	100	100		37.55	99.43	99.43	37.94	34.75	34.75	98.37	98.37	36.95	98.3	88.48	30.57	30.57	88.58	35.89	35.89	37.02	31.49	99.57	31.35	35.82	31.28	35.25	35.25	35.82	34.82	35.92	38.05	35.89	35.25	31.31	31.49	35.18	35.82	35.25	35.39
014A/mallard/Maine/UGAI15-7722/2015(H10N3)_NA	43.97	43.97	43.97	43.97	28.83	28.83	28.83	37.55	37.55	37.59	37.55	37.55	37.55		37.48	37.41	44.26	44.04	44.26	37.62	37.62	43.55	37.55	36.88	31.1	31.1	36.84	44.04	44.04	43.48	28.83	37.55	28.87	44.18	29.04	44.08	44.04	44.18	43.9	44.11	44.15	44.11	44.04	28.94	28.83	43.97	44.18	43.9	43.9
015A/mallard/Maine/UGAI15-7790/2015(H3N2)_NA	35.25	35.25	35.25	35.25	31.42	31.42	31.42	99.4	99.43	99.36	99.43	99.43	99.43	37.48		99.86	38.01	34.54	34.54	98.37	98.37	37.09	98.3	88.48	30.43	30.43	88.58	35.67	35.67	37.16	31.42	99.43	31.42	35.6	31.35	35.04	35.04	35.6	34.61	35.71	38.12	35.67	35.04	31.24	31.42	34.96	35.6	35.04	35.18
016A/American_black_duck/Maine/UGAI15-7795/2015(H3N2)_NA	35.18	35.18	35.18	35.18	31.49	31.49	31.49	99.4	99.43	99.36	99.43	99.43	99.43	37.41	99.86		38.01	34.47	34.47	98.37	98.37	37.23	98.3	88.48	30.57	30.57	88.58	35.6	35.6	37.3	31.49	99.43	31.49	35.53	31.42	34.96	34.96	35.53	34.54	35.64	38.12	35.6	34.96	31.31	31.49	34.89	35.53	34.96	35.11
017A/Mallard/Maine/AH0063771S.8.017A/2015(H11N1)_NA	42.91	42.91	42.91	42.91	38.16	38.16	38.16	37.94	37.94	37.87	37.94	37.94	37.94	44.26	38.01	38.01		43.12	42.91	38.09	38.09	92.13	38.01	38.48	28.44	28.44	38.23	42.91	42.91	92.27	37.87	37.94	38.19	42.77	38.16	42.62	42.62	42.77	42.91	42.98	99.82	42.98	42.62	38.12	38.01	42.62	42.77	42.62	43.05
018A/mallard/Maryland/UGAI15-7850/2015(H4N6)_NA	97.17	97.17	97.17	97.17	27.74	27.74	27.74	34.75	34.75	34.79	34.75	34.75	34.75	44.04	34.54	34.47	43.12		99.72	34.61	34.61	43.05	34.54	35.14	40.13	40.13	35.18	96.96	96.96	42.91	27.74	34.54	27.64	96.82	27.53	96.78	96.82	96.82	99.43	97.06	43.16	97.1	96.82	27.64	27.67	96.82	96.82	96.89	97.17
019A/mallard/Maryland/UGAI15-7863/2015(H4N6)_NA	97.17	97.17	97.17	97.17	27.74	27.74	27.74	34.75	34.75	34.79	34.75	34.75	34.75	44.26	34.54	34.47	42.91	99.72		34.61	34.61	42.84	34.54	35	40.27	40.27	35.04	97.1	97.1	42.7	27.74	34.54	27.64	96.82	27.53	96.78	96.82	96.82	99.29	97.2	42.94	97.24	96.82	27.64	27.67	96.82	96.82	96.89	97.17
020A/mallard_x_black_duck/Maryland/UGAI15-7873/2015(H11N2)_NA	35.32	35.32	35.32	35.32	31.42	31.42	31.42	98.4	98.37	98.3	98.37	98.37	98.37	37.62	98.37	98.37	38.09	34.61	34.61		100	37.16	99.93	88.83	30.43	30.43	88.94	35.74	35.74	37.23	31.63	98.37	31.49	35.53	31.42	35.11	35.11	35.53	34.68	35.78	38.19	35.74	35.11	31.45	31.63	35.04	35.53	35.11	35.11
021A/mallard/Maryland/UGAI15-7876/2015(H11N2)_NA	35.32	35.32	35.32	35.32	31.42	31.42	31.42	98.4	98.37	98.3	98.37	98.37	98.37	37.62	98.37	98.37	38.09	34.61	34.61	100		37.16	99.93	88.83	30.43	30.43	88.94	35.74	35.74	37.23	31.63	98.37	31.49	35.53	31.42	35.11	35.11	35.53	34.68	35.78	38.19	35.74	35.11	31.45	31.63	35.04	35.53	35.11	35.11
022A/American_black_duck/Maryland/UGAI15-7883/2015(H1N1)_NA	42.84	42.84	42.84	42.84	37.87	37.87	37.87	36.95	36.95	36.88	36.95	36.95	36.95	43.55	37.09	37.23	92.13	43.05	42.84	37.16	37.16		37.09	37.62	28.58	28.58	37.52	42.84	42.84	98.87	37.73	37.02	38.05	42.55	38.16	42.55	42.55	42.55	42.84	42.91	92.09	42.91	42.55	37.98	37.87	42.55	42.55	42.55	43.05
023A/mallard/Maryland/UGAI15-7889/2015(H11N2)_NA	35.25	35.25	35.25	35.25	31.42	31.42	31.42	98.33	98.3	98.23	98.3	98.3	98.3	37.55	98.3	98.3	38.01	34.54	34.54	99.93	99.93	37.09		88.76	30.35	30.35	88.87	35.67	35.67	37.16	31.63	98.3	31.49	35.46	31.42	35.04	35.04	35.46	34.61	35.71	38.12	35.67	35.04	31.45	31.63	34.96	35.46	35.04	35.04
024A/mallard/Maryland/UGAI15-7902/2015(H6N2)_NA	35.64	35.64	35.64	35.64	32.02	32.02	32.02	88.51	88.48	88.4	88.48	88.48	88.48	36.88	88.48	88.48	38.48	35.14	35	88.83	88.83	37.62	88.76		29.68	29.68	99.75	35.92	35.92	37.62	31.6	88.69	31.45	35.78	31.38	35.43	35.43	35.78	35.21	35.82	38.58	35.85	35.43	31.42	31.6	35.35	35.78	35.28	35.43
025A/mallard/Maryland/UGAI15-7931/2015(H4N9)_NA	40.27	40.27	40.27	40.27	27.18	27.18	27.18	30.53	30.57	30.57	30.57	30.57	30.57	31.1	30.43	30.57	28.44	40.13	40.27	30.43	30.43	28.58	30.35	29.68		100	29.5	40.62	40.62	28.51	27.18	30.64	27.18	40.48	27.11	40.09	40.13	40.48	39.99	40.48	28.37	40.48	40.13	27.11	27.11	40.27	40.48	40.34	40.69
026A/American_black_duck/Maryland/UGAI15-7932/2015(H4N9)_NA	40.27	40.27	40.27	40.27	27.18	27.18	27.18	30.53	30.57	30.57	30.57	30.57	30.57	31.1	30.43	30.57	28.44	40.13	40.27	30.43	30.43	28.58	30.35	29.68	100		29.5	40.62	40.62	28.51	27.18	30.64	27.18	40.48	27.11	40.09	40.13	40.48	39.99	40.48	28.37	40.48	40.13	27.11	27.11	40.27	40.48	40.34	40.69
027A/mallard/Maryland/UGAI15-7965/2015(H6N2)_NA	35.67	35.67	35.67	35.67	32.06	32.06	32.06	88.62	88.58	88.51	88.58	88.58	88.58	36.84	88.58	88.58	38.23	35.18	35.04	88.94	88.94	37.52	88.87	99.75	29.5	29.5		35.96	35.96	37.52	31.63	88.79	31.49	35.82	31.42	35.6	35.6	35.82	35.25	35.85	38.33	35.89	35.6	31.45	31.63	35.53	35.82	35.46	35.46
028A/mallard/Maryland/UGAI15-8190/2015(H4N6)_NA	98.66	98.66	98.66	98.66	27.46	27.46	27.46	35.89	35.89	35.92	35.89	35.89	35.89	44.04	35.67	35.6	42.91	96.96	97.1	35.74	35.74	42.84	35.67	35.92	40.62	40.62	35.96		100	42.7	27.6	35.67	27.53	98.3	27.39	97.91	97.95	98.3	96.82	99.68	42.94	99.72	97.95	27.49	27.53	97.95	98.3	97.88	98.51
029A/American_black_duck/Maryland/UGAI15-8195/2015(H4N6)_NA	98.66	98.66	98.66	98.66	27.46	27.46	27.46	35.89	35.89	35.92	35.89	35.89	35.89	44.04	35.67	35.6	42.91	96.96	97.1	35.74	35.74	42.84	35.67	35.92	40.62	40.62	35.96	100		42.7	27.6	35.67	27.53	98.3	27.39	97.91	97.95	98.3	96.82	99.68	42.94	99.72	97.95	27.49	27.53	97.95	98.3	97.88	98.51
030A/mallard/Maryland/UGAI15-8423/2015(H3N1)_NA	42.7	42.7	42.7	42.7	37.8	37.8	37.8	37.02	37.02	36.95	37.02	37.02	37.02	43.48	37.16	37.3	92.27	42.91	42.7	37.23	37.23	98.87	37.16	37.62	28.51	28.51	37.52	42.7	42.7		37.8	37.09	38.12	42.41	38.23	42.55	42.55	42.41	42.7	42.77	92.23	42.77	42.55	38.05	37.94	42.55	42.41	42.55	42.91
031A/American_black_duck/Maine/UGAI16-5397/2016(H3N8)_NA	27.88	27.88	27.88	27.88	93.56	93.56	93.56	31.49	31.49	31.49	31.49	31.49	31.49	28.83	31.42	31.49	37.87	27.74	27.74	31.63	31.63	37.73	31.63	31.6	27.18	27.18	31.63	27.6	27.6	37.8		31.49	99.01	27.53	99.01	28.1	28.1	27.53	27.74	27.67	38.01	27.67	28.1	99.08	99.86	28.1	27.53	28.1	27.67
032A/mallard/Maine/UGAI16-5404/2016(H3N2)_NA	35.25	35.25	35.25	35.25	31.21	31.21	31.21	99.54	99.57	99.5	99.57	99.57	99.57	37.55	99.43	99.43	37.94	34.54	34.54	98.37	98.37	37.02	98.3	88.69	30.64	30.64	88.79	35.67	35.67	37.09	31.49		31.35	35.6	31.28	35.04	35.04	35.6	34.61	35.71	38.05	35.67	35.04	31.31	31.49	34.96	35.6	35.04	35.18
033A/mallard/Maine/UGAI16-5406/2016(H3N8)_NA	27.78	27.78	27.78	27.78	93.42	93.42	93.42	31.35	31.35	31.35	31.35	31.35	31.35	28.87	31.42	31.49	38.19	27.64	27.64	31.49	31.49	38.05	31.49	31.45	27.18	27.18	31.49	27.53	27.53	38.12	99.01	31.35		27.42	99.79	27.99	27.99	27.42	27.64	27.6	38.33	27.6	27.99	99.79	99.01	27.99	27.42	27.99	27.57
034A/mallard/Maine/UGAI16-5416/2016(H4N6)_NA	99.08	99.08	99.08	99.08	27.53	27.53	27.53	35.82	35.82	35.85	35.82	35.82	35.82	44.18	35.6	35.53	42.77	96.82	96.82	35.53	35.53	42.55	35.46	35.78	40.48	40.48	35.82	98.3	98.3	42.41	27.53	35.6	27.42		27.32	97.77	97.81	100	96.82	98.41	42.8	98.44	97.81	27.42	27.46	97.81	100	97.74	98.51
035A/mallard/Maine/UGAI16-5418/2016(H3N8)_NA	27.67	27.67	27.67	27.67	93.42	93.42	93.42	31.28	31.28	31.28	31.28	31.28	31.28	29.04	31.35	31.42	38.16	27.53	27.53	31.42	31.42	38.16	31.42	31.38	27.11	27.11	31.42	27.39	27.39	38.23	99.01	31.28	99.79	27.32		27.88	27.88	27.32	27.53	27.46	38.3	27.46	27.88	99.72	99.01	27.88	27.32	27.88	27.46
036A/mallard/Maine/UGAI16-5420/2016(H4N6)_NA	98.12	98.12	98.12	98.12	27.67	27.67	27.67	35.25	35.25	35.28	35.25	35.25	35.25	44.08	35.04	34.96	42.62	96.78	96.78	35.11	35.11	42.55	35.04	35.43	40.09	40.09	35.6	97.91	97.91	42.55	28.1	35.04	27.99	97.77	27.88		99.96	97.77	96.64	98.02	42.66	98.05	99.96	27.99	28.03	99.82	97.77	99.75	98.12
037A/mallard/Maine/UGAI16-5421/2016(H4N6)_NA	98.16	98.16	98.16	98.16	27.67	27.67	27.67	35.25	35.25	35.28	35.25	35.25	35.25	44.04	35.04	34.96	42.62	96.82	96.82	35.11	35.11	42.55	35.04	35.43	40.13	40.13	35.6	97.95	97.95	42.55	28.1	35.04	27.99	97.81	27.88	99.96		97.81	96.67	98.05	42.66	98.09	100	27.99	28.03	99.86	97.81	99.79	98.16
038A/mallard/Maine/UGAI16-5424/2016(H4N6)_NA	99.08	99.08	99.08	99.08	27.53	27.53	27.53	35.82	35.82	35.85	35.82	35.82	35.82	44.18	35.6	35.53	42.77	96.82	96.82	35.53	35.53	42.55	35.46	35.78	40.48	40.48	35.82	98.3	98.3	42.41	27.53	35.6	27.42	100	27.32	97.77	97.81		96.82	98.41	42.8	98.44	97.81	27.42	27.46	97.81	100	97.74	98.51
039A/mallard/Maine/UGAI16-5426/2016(H4N6)_NA	97.03	97.03	97.03	97.03	27.88	27.88	27.88	34.82	34.82	34.86	34.82	34.82	34.82	43.9	34.61	34.54	42.91	99.43	99.29	34.68	34.68	42.84	34.61	35.21	39.99	39.99	35.25	96.82	96.82	42.7	27.74	34.61	27.64	96.82	27.53	96.64	96.67	96.82		96.92	42.94	96.96	96.67	27.64	27.67	96.67	96.82	96.74	97.03
040A/mallard/Maine/UGAI16-5427/2016(H4N6)_NA	98.76	98.76	98.76	98.76	27.53	27.53	27.53	35.92	35.92	35.96	35.92	35.92	35.92	44.11	35.71	35.64	42.98	97.06	97.2	35.78	35.78	42.91	35.71	35.82	40.48	40.48	35.85	99.68	99.68	42.77	27.67	35.71	27.6	98.41	27.46	98.02	98.05	98.41	96.92		43.01	99.96	98.05	27.57	27.6	98.05	98.41	97.98	98.62
041A/mallard/Maine/UGAI16-5428/2016(H11N1)_NA	42.94	42.94	42.94	42.94	38.3	38.3	38.3	38.05	38.05	37.98	38.05	38.05	38.05	44.15	38.12	38.12	99.82	43.16	42.94	38.19	38.19	92.09	38.12	38.58	28.37	28.37	38.33	42.94	42.94	92.23	38.01	38.05	38.33	42.8	38.3	42.66	42.66	42.8	42.94	43.01		43.01	42.66	38.26	38.16	42.66	42.8	42.66	43.09
042A/mallard/Maine/UGAI16-5429/2016(H4N6)_NA	98.8	98.8	98.8	98.8	27.53	27.53	27.53	35.89	35.89	35.92	35.89	35.89	35.89	44.11	35.67	35.6	42.98	97.1	97.24	35.74	35.74	42.91	35.67	35.85	40.48	40.48	35.89	99.72	99.72	42.77	27.67	35.67	27.6	98.44	27.46	98.05	98.09	98.44	96.96	99.96	43.01		98.09	27.57	27.6	98.09	98.44	98.02	98.66
043A/American_black_duck/Maine/UGAI16-5431/2016(H4N6)_NA	98.16	98.16	98.16	98.16	27.67	27.67	27.67	35.25	35.25	35.28	35.25	35.25	35.25	44.04	35.04	34.96	42.62	96.82	96.82	35.11	35.11	42.55	35.04	35.43	40.13	40.13	35.6	97.95	97.95	42.55	28.1	35.04	27.99	97.81	27.88	99.96	100	97.81	96.67	98.05	42.66	98.09		27.99	28.03	99.86	97.81	99.79	98.16
044A/American_black_duck/Maine/UGAI16-5433/2016(H3N8)_NA	27.78	27.78	27.78	27.78	93.35	93.35	93.35	31.31	31.31	31.31	31.31	31.31	31.31	28.94	31.24	31.31	38.12	27.64	27.64	31.45	31.45	37.98	31.45	31.42	27.11	27.11	31.45	27.49	27.49	38.05	99.08	31.31	99.79	27.42	99.72	27.99	27.99	27.42	27.64	27.57	38.26	27.57	27.99		99.08	27.99	27.42	27.99	27.57
045A/mallard/Maine/UGAI16-5445/2016(H3N8)_NA	27.81	27.81	27.81	27.81	93.56	93.56	93.56	31.49	31.49	31.49	31.49	31.49	31.49	28.83	31.42	31.49	38.01	27.67	27.67	31.63	31.63	37.87	31.63	31.6	27.11	27.11	31.63	27.53	27.53	37.94	99.86	31.49	99.01	27.46	99.01	28.03	28.03	27.46	27.67	27.6	38.16	27.6	28.03	99.08		28.03	27.46	28.03	27.6
046A/mallard/Maine/UGAI16-5448/2016(H4N6)_NA	98.16	98.16	98.16	98.16	27.67	27.67	27.67	35.18	35.18	35.21	35.18	35.18	35.18	43.97	34.96	34.89	42.62	96.82	96.82	35.04	35.04	42.55	34.96	35.35	40.27	40.27	35.53	97.95	97.95	42.55	28.1	34.96	27.99	97.81	27.88	99.82	99.86	97.81	96.67	98.05	42.66	98.09	99.86	27.99	28.03		97.81	99.93	98.16
047A/American_black_duck/Maine/UGAI16-5451/2016(H4N6)_NA	99.08	99.08	99.08	99.08	27.53	27.53	27.53	35.82	35.82	35.85	35.82	35.82	35.82	44.18	35.6	35.53	42.77	96.82	96.82	35.53	35.53	42.55	35.46	35.78	40.48	40.48	35.82	98.3	98.3	42.41	27.53	35.6	27.42	100	27.32	97.77	97.81	100	96.82	98.41	42.8	98.44	97.81	27.42	27.46	97.81		97.74	98.51
048A/American_black_duck/Maine/UGAI16-5454/2016(H4N6)_NA	98.09	98.09	98.09	98.09	27.67	27.67	27.67	35.25	35.25	35.28	35.25	35.25	35.25	43.9	35.04	34.96	42.62	96.89	96.89	35.11	35.11	42.55	35.04	35.28	40.34	40.34	35.46	97.88	97.88	42.55	28.1	35.04	27.99	97.74	27.88	99.75	99.79	97.74	96.74	97.98	42.66	98.02	99.79	27.99	28.03	99.93	97.74		98.09
049A/mallard/Maine/UGAI16-5460/2016(H4N6)_NA	98.73	98.73	98.73	98.73	27.39	27.39	27.39	35.39	35.39	35.43	35.39	35.39	35.39	43.9	35.18	35.11	43.05	97.17	97.17	35.11	35.11	43.05	35.04	35.43	40.69	40.69	35.46	98.51	98.51	42.91	27.67	35.18	27.57	98.51	27.46	98.12	98.16	98.51	97.03	98.62	43.09	98.66	98.16	27.57	27.6	98.16	98.51	98.09
050A/American_black_duck/Maine/UGAI16-5466/2016(H9N9)_NA	40.06	40.06	40.06	40.06	27.67	27.67	27.67	30.46	30.43	30.43	30.43	30.43	30.43	31.31	30.43	30.57	29.01	39.92	40.06	30.43	30.43	29.01	30.35	30.04	96.89	96.89	29.86	40.41	40.41	28.79	27.32	30.5	27.32	40.27	27.25	39.88	39.92	40.27	39.77	40.41	28.94	40.41	39.92	27.25	27.25	40.06	40.27	40.13	40.41
051A/American_black_duck/Maine/UGAI16-5479/2016(H4N6)_NA	98.37	98.37	98.37	98.37	27.67	27.67	27.67	35.18	35.18	35.21	35.18	35.18	35.18	43.48	34.96	34.89	42.62	96.82	96.82	35.04	35.04	42.77	34.96	35.35	40.41	40.41	35.39	98.02	98.02	42.62	27.74	34.96	27.64	98.02	27.6	98.34	98.37	98.02	96.82	98.12	42.66	98.16	98.37	27.64	27.67	98.37	98.02	98.3	98.23
052A/mallard/Maine/UGAI16-5482/2016(H4N6)_NA	98.3	98.3	98.3	98.3	27.6	27.6	27.6	35.11	35.11	35.14	35.11	35.11	35.11	43.4	34.89	34.82	42.55	96.74	96.74	34.96	34.96	42.7	34.89	35.28	40.34	40.34	35.32	97.95	97.95	42.55	27.67	34.89	27.57	97.95	27.53	98.27	98.3	97.95	96.74	98.05	42.59	98.09	98.3	27.57	27.6	98.3	97.95	98.23	98.16
053A/American_black_duck/Maine/UGAI16-5487/2016(H9N9)_NA	40.13	40.13	40.13	40.13	27.6	27.6	27.6	30.39	30.35	30.35	30.35	30.35	30.35	31.31	30.35	30.5	29.01	39.99	40.13	30.35	30.35	29.01	30.28	29.96	96.96	96.96	29.79	40.48	40.48	28.79	27.25	30.43	27.25	40.34	27.18	39.95	39.99	40.34	39.84	40.48	28.94	40.48	39.99	27.18	27.18	40.13	40.34	40.2	40.48
054A/American_black_duck/Maine/UGAI16-5507/2016(H4N6)_NA	98.3	98.3	98.3	98.3	27.74	27.74	27.74	35.11	35.11	35.14	35.11	35.11	35.11	43.4	34.89	34.82	42.62	96.74	96.74	34.96	34.96	42.8	34.89	35.32	40.41	40.41	35.35	97.95	97.95	42.66	27.81	34.89	27.71	97.95	27.67	98.23	98.27	97.95	96.74	98.05	42.66	98.09	98.27	27.71	27.74	98.27	97.95	98.2	98.16
055A/American_black_duck/Maine/UGAI16-5510/2016(H4N6)_NA	98.37	98.37	98.37	98.37	27.67	27.67	27.67	35.18	35.18	35.21	35.18	35.18	35.18	43.48	34.96	34.89	42.62	96.82	96.82	35.04	35.04	42.77	34.96	35.35	40.41	40.41	35.39	98.02	98.02	42.62	27.74	34.96	27.64	98.02	27.6	98.34	98.37	98.02	96.82	98.12	42.66	98.16	98.37	27.64	27.67	98.37	98.02	98.3	98.23
056A/American_black_duck/Maine/UGAI16-5511/2016(H4N6)_NA	98.27	98.27	98.27	98.27	27.64	27.64	27.64	35.14	35.14	35.18	35.14	35.14	35.14	43.44	34.93	34.86	42.62	96.71	96.71	35	35	42.77	34.93	35.32	40.34	40.34	35.35	97.91	97.91	42.62	27.71	34.93	27.6	97.91	27.57	98.23	98.27	97.91	96.71	98.02	42.66	98.05	98.27	27.6	27.64	98.27	97.91	98.2	98.12
057A/American_black_duck/Maine/UGAI16-5512/2016(H4N6)_NA	98.3	98.3	98.3	98.3	27.74	27.74	27.74	35.11	35.11	35.14	35.11	35.11	35.11	43.4	34.89	34.82	42.55	96.74	96.74	34.96	34.96	42.77	34.89	35.35	40.48	40.48	35.39	97.95	97.95	42.62	27.81	34.89	27.71	97.95	27.67	98.2	98.23	97.95	96.74	98.05	42.59	98.09	98.23	27.71	27.74	98.23	97.95	98.16	98.16
058A/mallard/Maryland/UGAI16-5525/2016(H11N9)_NA	40.41	40.41	40.41	40.41	27.39	27.39	27.39	30.46	30.5	30.5	30.5	30.5	30.5	31.17	30.35	30.5	28.44	40.27	40.41	30.35	30.35	28.58	30.28	29.68	99.29	99.29	29.5	40.76	40.76	28.51	27.25	30.57	27.25	40.62	27.18	40.38	40.41	40.62	40.13	40.62	28.37	40.62	40.41	27.18	27.18	40.55	40.62	40.62	40.84
059A/mallard/Maryland/UGAI16-5526/2016(H1N2)_NA	35.82	35.82	35.82	35.82	31.42	31.42	31.42	97.55	97.52	97.45	97.52	97.52	97.52	37.55	97.52	97.52	38.01	35.11	34.96	97.87	97.87	37.02	97.8	88.97	29.86	29.86	89.08	36.1	36.1	37.09	31.63	97.52	31.63	36.17	31.56	35.6	35.6	36.17	35.18	36.13	38.12	36.1	35.6	31.6	31.63	35.53	36.17	35.6	35.74
060A/mallard/Maryland/UGAI16-5536/2016(H3N6)_NA	98.09	98.09	98.09	98.09	27.81	27.81	27.81	35.39	35.39	35.43	35.39	35.39	35.39	44.11	35.18	35.11	42.77	96.6	96.6	35.25	35.25	42.84	35.18	35.43	40.27	40.27	35.6	97.88	97.88	42.7	27.95	35.18	27.85	97.74	27.74	98.76	98.8	97.74	96.46	97.98	42.8	98.02	98.8	27.85	27.88	98.8	97.74	98.73	98.09
061A/mallard/Maryland/UGAI16-5539/2016(H3N6)_NA	98.16	98.16	98.16	98.16	27.74	27.74	27.74	35.32	35.32	35.35	35.32	35.32	35.32	44.04	35.11	35.04	42.77	96.67	96.67	35.18	35.18	42.84	35.11	35.35	40.27	40.27	35.53	97.95	97.95	42.7	28.03	35.11	27.92	97.81	27.81	98.83	98.87	97.81	96.53	98.05	42.8	98.09	98.87	27.92	27.95	98.87	97.81	98.8	98.16
062A/mallard/Maryland/UGAI16-5540/2016(H3N6)_NA	98.16	98.16	98.16	98.16	27.74	27.74	27.74	35.32	35.32	35.35	35.32	35.32	35.32	44.04	35.11	35.04	42.77	96.67	96.67	35.18	35.18	42.84	35.11	35.35	40.27	40.27	35.53	97.95	97.95	42.7	28.03	35.11	27.92	97.81	27.81	98.83	98.87	97.81	96.53	98.05	42.8	98.09	98.87	27.92	27.95	98.87	97.81	98.8	98.16
063A/mallard/Maryland/UGAI16-5544/2016(H3N6)_NA	98.16	98.16	98.16	98.16	27.74	27.74	27.74	35.32	35.32	35.35	35.32	35.32	35.32	44.04	35.11	35.04	42.77	96.67	96.67	35.18	35.18	42.84	35.11	35.35	40.27	40.27	35.53	97.95	97.95	42.7	28.03	35.11	27.92	97.81	27.81	98.83	98.87	97.81	96.53	98.05	42.8	98.09	98.87	27.92	27.95	98.87	97.81	98.8	98.16
064A/mallard/Maryland/UGAI16-5545/2016(H3N6)_NA	98.16	98.16	98.16	98.16	27.74	27.74	27.74	35.32	35.32	35.35	35.32	35.32	35.32	44.04	35.11	35.04	42.77	96.67	96.67	35.18	35.18	42.84	35.11	35.35	40.27	40.27	35.53	97.95	97.95	42.7	28.03	35.11	27.92	97.81	27.81	98.83	98.87	97.81	96.53	98.05	42.8	98.09	98.87	27.92	27.95	98.87	97.81	98.8	98.16
065A/American_black_duck/Maryland/UGAI16-5588/2016(H1N1)_NA	42.91	42.91	42.91	42.91	37.8	37.8	37.8	37.09	37.09	37.02	37.09	37.09	37.09	43.62	37.23	37.38	92.06	43.12	42.91	37.3	37.3	99.08	37.23	37.77	28.51	28.51	37.66	42.91	42.91	98.79	37.66	37.16	37.98	42.62	38.09	42.62	42.62	42.62	42.91	42.98	92.02	42.98	42.62	37.91	37.8	42.62	42.62	42.62	43.12
066A/American_black_duck/Maryland/UGAI16-5589/2016(H1N1)_NA	42.55	42.55	42.55	42.55	37.73	37.73	37.73	37.09	37.09	37.02	37.09	37.09	37.09	43.55	37.23	37.38	92.2	42.77	42.55	37.3	37.3	98.94	37.23	37.77	28.44	28.44	37.66	42.55	42.55	99.65	37.73	37.16	38.05	42.27	38.16	42.41	42.41	42.27	42.55	42.62	92.16	42.62	42.41	37.98	37.87	42.41	42.27	42.41	42.77
067A/northern_shoveler/Maryland/UGAI16-5592/2016(H11N9)_NA	40.34	40.34	40.34	40.34	27.46	27.46	27.46	30.46	30.5	30.5	30.5	30.5	30.5	31.1	30.35	30.5	28.51	40.2	40.34	30.35	30.35	28.65	30.28	29.68	99.36	99.36	29.5	40.69	40.69	28.58	27.32	30.57	27.32	40.55	27.25	40.3	40.34	40.55	40.06	40.55	28.44	40.55	40.34	27.25	27.25	40.48	40.55	40.55	40.76
068A/green-winged_teal/Maryland/UGAI16-5593/2016(H4N6)_NA	92.43	92.43	92.43	92.43	27.6	27.6	27.6	36.17	36.17	36.21	36.17	36.17	36.17	43.69	35.96	35.89	42.27	92	91.86	35.89	35.89	42.62	35.82	36.13	40.55	40.55	36.31	92.43	92.43	42.48	28.24	36.1	27.99	92.07	28.03	91.79	91.79	92.07	92.14	92.25	42.23	92.29	91.79	27.99	28.17	91.79	92.07	91.86	92.43
069A/mallard/Maryland/16-042534-2/2016(H5N2)_NA	35.46	35.46	35.46	35.46	32.06	32.06	32.06	88.76	88.72	88.65	88.72	88.72	88.72	36.7	88.72	88.72	38.09	34.96	34.82	89.08	89.08	37.23	89.01	99.33	29.36	29.36	99.43	35.74	35.74	37.23	31.63	88.94	31.49	35.6	31.42	35.25	35.25	35.6	35.04	35.71	38.19	35.67	35.25	31.45	31.63	35.18	35.6	35.11	35.25
070A/mallard_duck/Maryland/16OS2484/2016(H1N1)_NA	42.41	42.41	42.41	42.41	37.87	37.87	37.87	36.74	36.74	36.67	36.74	36.74	36.74	43.33	36.88	37.02	92.13	42.77	42.55	36.95	36.95	99.01	36.88	37.55	28.23	28.23	37.45	42.41	42.41	98.87	38.01	36.81	38.33	42.13	38.44	42.41	42.41	42.13	42.55	42.48	92.09	42.48	42.41	38.26	38.16	42.41	42.13	42.41	42.62
071A/mallard_duck/Maryland/16OS2508/2016(H1N1)_NA	42.48	42.48	42.48	42.48	37.94	37.94	37.94	36.81	36.81	36.74	36.81	36.81	36.81	43.26	36.95	37.09	92.2	42.84	42.62	37.02	37.02	99.08	36.95	37.62	28.3	28.3	37.52	42.48	42.48	98.94	38.09	36.88	38.4	42.2	38.51	42.48	42.48	42.2	42.62	42.55	92.16	42.55	42.48	38.33	38.23	42.48	42.2	42.48	42.7
072A/mallard_duck/Maryland/16OS2571/2016(H1N1)_NA	42.77	42.77	42.77	42.77	38.01	38.01	38.01	36.95	36.95	36.88	36.95	36.95	36.95	43.62	37.09	37.23	91.99	43.12	42.91	37.16	37.16	98.44	37.09	37.77	28.51	28.51	37.66	42.77	42.77	98.87	37.73	37.02	38.05	42.48	38.16	42.48	42.48	42.48	42.91	42.84	91.95	42.84	42.48	37.98	37.87	42.48	42.48	42.48	42.98
073A/mallard_duck/Maryland/16OS2621/2016(H1N9)_NA	40.13	40.13	40.13	40.13	27.67	27.67	27.67	30.04	30.07	30.07	30.07	30.07	30.07	30.6	30.07	30.21	28.37	39.99	40.13	29.93	29.93	28.51	29.86	29.82	98.09	98.09	29.65	40.48	40.48	28.44	27.53	30.14	27.53	40.34	27.46	39.95	39.99	40.34	39.84	40.34	28.3	40.34	39.99	27.46	27.46	40.13	40.34	40.2	40.55
074A/pintail_duck/Maryland/16OS3852/2016(H11N9)_NA	40.13	40.13	40.13	40.13	27.67	27.67	27.67	30.53	30.57	30.57	30.57	30.57	30.57	31.24	30.43	30.57	28.58	39.84	39.99	30.43	30.43	28.72	30.35	29.75	99.01	99.01	29.57	40.48	40.48	28.65	27.39	30.64	27.39	40.34	27.32	39.95	39.99	40.34	39.7	40.34	28.51	40.34	39.99	27.32	27.32	40.13	40.34	40.2	40.41
075A/American_wigeon/Maryland/16OS5139/2016(H6N8)_NA	28.38	28.38	28.38	28.38	95.9	95.9	95.9	31.56	31.56	31.56	31.56	31.56	31.56	28.83	31.49	31.56	38.37	27.88	27.88	31.63	31.63	38.51	31.63	32.59	26.75	26.75	32.62	27.95	27.95	38.44	92.14	31.7	91.72	27.95	91.65	28.1	28.1	27.95	27.88	28.03	38.37	28.03	28.1	91.79	92.14	28.1	27.95	28.1	27.95
076A/mallard/Maine/ME-Y17-033/2017(H4N6)_NA	98.44	98.44	98.44	98.44	28.1	28.1	28.1	35.67	35.67	35.71	35.67	35.67	35.67	43.76	35.46	35.39	42.98	96.89	96.89	35.53	35.53	43.05	35.46	35.64	40.69	40.69	35.82	98.37	98.37	42.91	28.24	35.46	28.13	98.09	28.03	98.69	98.73	98.09	96.74	98.48	43.01	98.51	98.73	28.13	28.17	98.73	98.09	98.66	98.44
077A/mallard_x_black_duck/Maine/ME-Y17-059/2017(H4N6)_NA	98.37	98.37	98.37	98.37	28.03	28.03	28.03	35.67	35.67	35.71	35.67	35.67	35.67	43.76	35.46	35.39	42.98	96.82	96.82	35.53	35.53	43.05	35.46	35.64	40.69	40.69	35.82	98.3	98.3	42.91	28.31	35.46	28.2	98.02	28.1	98.62	98.66	98.02	96.67	98.41	43.01	98.44	98.66	28.2	28.24	98.66	98.02	98.58	98.51
078A/mallard/Maine/ME-Y17-060/2017(H4N6)_NA	98.44	98.44	98.44	98.44	28.1	28.1	28.1	35.67	35.67	35.71	35.67	35.67	35.67	43.76	35.46	35.39	42.98	96.89	96.89	35.53	35.53	43.05	35.46	35.64	40.69	40.69	35.82	98.37	98.37	42.91	28.24	35.46	28.13	98.09	28.03	98.69	98.73	98.09	96.74	98.48	43.01	98.51	98.73	28.13	28.17	98.73	98.09	98.66	98.44
079A/mallard/Maine/ME-Y17-064/2017(H3N8)_NA	27.95	27.95	27.95	27.95	92.99	92.99	92.99	31.77	31.77	31.77	31.77	31.77	31.77	28.55	31.7	31.77	37.8	27.81	27.81	31.91	31.91	37.87	31.91	31.74	27.25	27.25	31.77	27.67	27.67	37.8	98.44	31.77	98.44	27.6	98.44	28.17	28.17	27.6	27.81	27.74	37.94	27.74	28.17	98.51	98.44	28.17	27.6	28.17	27.74
080A/mallard/Maine/ME-Y17-065/2017(H4N6)_NA	98.41	98.41	98.41	98.41	28.13	28.13	28.13	35.71	35.71	35.74	35.71	35.71	35.71	43.79	35.5	35.43	43.01	96.85	96.85	35.57	35.57	43.09	35.5	35.6	40.66	40.66	35.78	98.2	98.2	42.94	28.27	35.5	28.17	98.05	28.06	98.66	98.69	98.05	96.71	98.3	43.05	98.34	98.69	28.17	28.2	98.69	98.05	98.62	98.41
081A/mallard/Maine/ME-Y17-066/2017(H3N8)_NA	27.95	27.95	27.95	27.95	92.99	92.99	92.99	31.77	31.77	31.77	31.77	31.77	31.77	28.55	31.7	31.77	37.8	27.81	27.81	31.91	31.91	37.87	31.91	31.74	27.25	27.25	31.77	27.67	27.67	37.8	98.44	31.77	98.44	27.6	98.44	28.17	28.17	27.6	27.81	27.74	37.94	27.74	28.17	98.51	98.44	28.17	27.6	28.17	27.74
082A/mallard/Maine/ME-Y17-068/2017(H4N6)_NA	98.44	98.44	98.44	98.44	28.1	28.1	28.1	35.67	35.67	35.71	35.67	35.67	35.67	43.76	35.46	35.39	42.98	96.89	96.89	35.53	35.53	43.05	35.46	35.64	40.62	40.62	35.82	98.23	98.23	42.91	28.24	35.46	28.13	98.09	28.03	98.69	98.73	98.09	96.74	98.34	43.01	98.37	98.73	28.13	28.17	98.73	98.09	98.66	98.44
083A/mallard/Maine/ME-Y17-102/2017(H3N6)_NA	98.73	98.73	98.73	98.73	27.53	27.53	27.53	35.89	35.89	35.92	35.89	35.89	35.89	44.04	35.67	35.6	43.05	97.03	97.17	35.74	35.74	42.98	35.67	35.85	40.48	40.48	35.89	99.65	99.65	42.84	27.67	35.67	27.6	98.37	27.46	97.98	98.02	98.37	96.89	99.89	43.09	99.93	98.02	27.57	27.6	98.02	98.37	97.95	98.58
084A/mallard/Maine/ME-Y17-123/2017(H4N6)_NA	97.74	97.74	97.74	97.74	27.88	27.88	27.88	35.04	35.04	35.07	35.04	35.04	35.04	43.4	34.82	34.75	42.48	96.32	96.32	34.89	34.89	42.98	34.82	35.14	40.41	40.41	35.32	97.52	97.52	42.84	28.03	34.82	27.92	97.52	27.81	97.98	98.02	97.52	96.32	97.63	42.52	97.66	98.02	27.92	27.95	98.02	97.52	97.95	98.02
085A/mallard/Maine/ME-Y17-135/2017(H8N4)_NA	28.52	28.52	28.52	28.52	26.68	26.68	26.68	37.09	37.09	37.09	37.09	37.09	37.09	30.6	36.95	37.02	29.65	28.1	28.03	36.95	36.95	30	37.02	38.37	28.87	28.87	38.44	28.45	28.45	30.21	27.03	36.95	26.89	28.52	27.03	28.34	28.38	28.52	28.03	28.38	29.68	28.38	28.38	26.96	27.11	28.38	28.52	28.31	28.1
086A/mallard/Maine/ME-Y17-142/2017(H4N6)_NA	98.37	98.37	98.37	98.37	28.1	28.1	28.1	35.74	35.74	35.78	35.74	35.74	35.74	43.83	35.53	35.46	43.05	96.82	96.82	35.6	35.6	43.12	35.53	35.64	40.69	40.69	35.82	98.16	98.16	42.98	28.24	35.53	28.13	98.02	28.03	98.62	98.66	98.02	96.67	98.27	43.09	98.3	98.66	28.13	28.17	98.66	98.02	98.58	98.37
087A/mallard/Maine/ME-Y17-144/2017(H3N6)_NA	98.76	98.76	98.76	98.76	27.49	27.49	27.49	35.92	35.92	35.96	35.92	35.92	35.92	44.08	35.71	35.64	42.98	97.06	97.2	35.78	35.78	42.91	35.71	35.89	40.45	40.45	35.92	99.68	99.68	42.77	27.64	35.71	27.57	98.41	27.42	98.02	98.05	98.41	96.92	99.93	43.01	99.96	98.05	27.53	27.57	98.05	98.41	97.98	98.62
088A/mallard/Maine/ME-Y17-157/2017(H3N8)_NA	27.88	27.88	27.88	27.88	93.21	93.21	93.21	31.13	31.13	31.13	31.13	31.13	31.13	28.97	31.06	31.13	38.09	27.74	27.74	31.28	31.28	38.09	31.28	31.38	27.18	27.18	31.42	27.6	27.6	38.16	98.94	31.13	99.65	27.53	99.58	28.1	28.1	27.53	27.74	27.67	38.23	27.67	28.1	99.72	98.94	28.1	27.53	28.1	27.67
089A/mallard/Maine/ME-Y17-165/2017(H3N8)_NA	27.88	27.88	27.88	27.88	93.17	93.17	93.17	31.13	31.13	31.13	31.13	31.13	31.13	28.97	31.06	31.13	38.09	27.74	27.74	31.28	31.28	38.09	31.28	31.38	27.14	27.14	31.42	27.6	27.6	38.16	98.9	31.13	99.61	27.53	99.54	28.1	28.1	27.53	27.74	27.67	38.23	27.67	28.1	99.68	98.9	28.1	27.53	28.1	27.67
090A/mallard/Maine/ME-Y17-166/2017(H3N8)_NA	27.88	27.88	27.88	27.88	93.21	93.21	93.21	31.13	31.13	31.13	31.13	31.13	31.13	28.97	31.06	31.13	38.09	27.74	27.74	31.28	31.28	38.09	31.28	31.38	27.18	27.18	31.42	27.6	27.6	38.16	98.94	31.13	99.65	27.53	99.58	28.1	28.1	27.53	27.74	27.67	38.23	27.67	28.1	99.72	98.94	28.1	27.53	28.1	27.67
091A/American_black_duck/Maine/ME-Y17-170/2017(H3N8)_NA	27.88	27.88	27.88	27.88	93.21	93.21	93.21	31.13	31.13	31.13	31.13	31.13	31.13	28.97	31.06	31.13	38.09	27.74	27.74	31.28	31.28	38.09	31.28	31.38	27.18	27.18	31.42	27.6	27.6	38.16	98.94	31.13	99.65	27.53	99.58	28.1	28.1	27.53	27.74	27.67	38.23	27.67	28.1	99.72	98.94	28.1	27.53	28.1	27.67
092A/mallard/Maine/ME-Y17-176/2017(H8N4)_NA	28.45	28.45	28.45	28.45	26.75	26.75	26.75	37.16	37.16	37.16	37.16	37.16	37.16	30.6	37.02	37.09	29.65	28.03	27.95	37.02	37.02	30	37.09	38.44	28.8	28.8	38.51	28.38	28.38	30.21	27.11	37.02	26.96	28.45	27.11	28.27	28.31	28.45	27.95	28.31	29.68	28.31	28.31	27.03	27.18	28.31	28.45	28.24	28.03
093A/mallard/Maine/ME-Y17-179/2017(H4N6)_NA	98.41	98.41	98.41	98.41	28.24	28.24	28.24	35.71	35.71	35.74	35.71	35.71	35.71	43.94	35.5	35.43	43.01	96.85	96.85	35.57	35.57	43.09	35.5	35.67	40.76	40.76	35.85	98.2	98.2	42.94	28.38	35.5	28.27	98.05	28.17	98.66	98.69	98.05	96.71	98.3	43.05	98.34	98.69	28.27	28.31	98.69	98.05	98.62	98.41
094A/mallard/Maine/ME-Y17-180/2017(H8N4)_NA	28.45	28.45	28.45	28.45	26.75	26.75	26.75	37.16	37.16	37.16	37.16	37.16	37.16	30.6	37.02	37.09	29.65	28.03	27.95	37.02	37.02	30	37.09	38.44	28.8	28.8	38.51	28.38	28.38	30.21	27.11	37.02	26.96	28.45	27.11	28.27	28.31	28.45	27.95	28.31	29.68	28.31	28.31	27.03	27.18	28.31	28.45	28.24	28.03
095A/mallard/Maine/ME-Y17-181/2017(H8N4)_NA	28.45	28.45	28.45	28.45	26.75	26.75	26.75	37.16	37.16	37.16	37.16	37.16	37.16	30.6	37.02	37.09	29.65	28.03	27.95	37.02	37.02	30	37.09	38.44	28.8	28.8	38.51	28.38	28.38	30.21	27.11	37.02	26.96	28.45	27.11	28.27	28.31	28.45	27.95	28.31	29.68	28.31	28.31	27.03	27.18	28.31	28.45	28.24	28.03
096A/American_black_duck/Maine/ME-Y17-227/2017(H4N6)_NA	97.81	97.81	97.81	97.81	27.81	27.81	27.81	35.25	35.25	35.28	35.25	35.25	35.25	43.83	35.04	34.96	42.55	96.39	96.39	35.11	35.11	43.19	35.04	35.35	40.34	40.34	35.53	97.59	97.59	43.05	27.95	35.04	27.85	97.45	27.74	98.05	98.09	97.45	96.39	97.7	42.59	97.74	98.09	27.85	27.88	98.09	97.45	98.02	98.09
097A/mallard/Maine/ME-Y17-243/2017(H3N2)_NA	35.74	35.74	35.74	35.74	31.91	31.91	31.91	88.62	88.58	88.51	88.58	88.58	88.58	37.13	88.58	88.58	38.58	35.25	35.11	88.87	88.87	37.87	88.79	98.55	29.79	29.79	98.65	36.03	36.03	37.87	31.56	88.79	31.56	35.89	31.49	35.53	35.53	35.89	35.32	35.92	38.55	35.96	35.53	31.52	31.56	35.46	35.89	35.39	35.53
098A/American_black_duck/Maine/ME-Y17-326/2017(H9N2)_NA	35.67	35.67	35.67	35.67	32.06	32.06	32.06	88.48	88.44	88.37	88.44	88.44	88.44	37.06	88.58	88.58	38.51	35.18	35.04	88.72	88.72	37.8	88.65	98.4	29.72	29.72	98.51	35.96	35.96	37.8	31.7	88.65	31.7	35.82	31.63	35.46	35.46	35.82	35.25	35.85	38.48	35.89	35.46	31.67	31.7	35.39	35.82	35.32	35.46
099A/American_black_duck/Maine/ME-Y17-331/2017(H9N2)_NA	35.74	35.74	35.74	35.74	31.91	31.91	31.91	88.62	88.58	88.51	88.58	88.58	88.58	37.13	88.58	88.58	38.58	35.25	35.11	88.87	88.87	37.87	88.79	98.55	29.79	29.79	98.65	36.03	36.03	37.87	31.56	88.79	31.56	35.89	31.49	35.53	35.53	35.89	35.32	35.92	38.55	35.96	35.53	31.52	31.56	35.46	35.89	35.39	35.53
100A/American_black_duck/Maine/ME-Y17-335/2017(H4N6)_NA	98.23	98.23	98.23	98.23	27.67	27.67	27.67	35.32	35.32	35.35	35.32	35.32	35.32	43.4	35.11	35.04	42.48	96.67	96.67	35.18	35.18	42.62	35.11	35.35	40.27	40.27	35.53	97.88	97.88	42.48	27.74	35.11	27.64	97.88	27.6	98.2	98.23	97.88	96.67	97.98	42.52	98.02	98.23	27.64	27.67	98.23	97.88	98.16	98.09
101A/mallard/Maine/ME-Y17-347/2017(H9N2)_NA	35.74	35.74	35.74	35.74	31.91	31.91	31.91	88.62	88.58	88.51	88.58	88.58	88.58	37.13	88.58	88.58	38.58	35.25	35.11	88.87	88.87	37.87	88.79	98.55	29.79	29.79	98.65	36.03	36.03	37.87	31.56	88.79	31.56	35.89	31.49	35.53	35.53	35.89	35.32	35.92	38.55	35.96	35.53	31.52	31.56	35.46	35.89	35.39	35.53
102A/northern_pintail/Maryland/17OS4496/2017(H1N1)_NA	42.7	42.7	42.7	42.7	37.94	37.94	37.94	37.09	37.09	37.02	37.09	37.09	37.09	43.26	37.23	37.38	91.99	42.91	42.7	37.3	37.3	98.58	37.23	37.48	28.23	28.23	37.38	42.7	42.7	99.01	37.8	37.16	38.12	42.41	38.23	42.55	42.55	42.41	42.7	42.77	91.95	42.77	42.55	38.05	37.94	42.55	42.41	42.55	42.91
[truncated: 53 more columns]

## Sheet: M
The percent similarity between M gene segments of influenza A virus isolates
	001A/mallard/Maine/UGAI15-7606/2015(H4N6)_MP	002A/blue-winged_teal/Maine/UGAI15-7615/2015(H4N6)_MP	003A/blue-winged_teal/Maine/UGAI15-7616/2015(H4N6)_MP	004A/blue-winged_teal/Maine/UGAI15-7617/2015(H4N6)_MP	005A/mallard/Maine/UGAI15-7648/2015(H3N8)_MP	006A/mallard/Maine/UGAI15-7667/2015(H3N8)_MP	007A/mallard/Maine/UGAI15-7670/2015(H3N8)_MP	008A/mallard/Maine/UGAI15-7687/2015(H3N2)_MP	009A/mallard/Maine/UGAI15-7688/2015(H3N2)_MP	010A/mallard/Maine/UGAI15-7689/2015(H3N2)_MP	011A/mallard/Maine/UGAI15-7690/2015(H3N2)_MP	012A/mallard/Maine/UGAI15-7692/2015(H3N2)_MP	013A/American_black_duck/Maine/UGAI15-7694/2015(H3N2)_MP	014A/mallard/Maine/UGAI15-7722/2015(H10N3)_MP	015A/mallard/Maine/UGAI15-7790/2015(H3N2)_MP	016A/American_black_duck/Maine/UGAI15-7795/2015(H3N2)_MP	017A/Mallard/Maine/AH0063771S.8.017A/2015(H11N1)_MP	018A/mallard/Maryland/UGAI15-7850/2015(H4N6)_MP	019A/mallard/Maryland/UGAI15-7863/2015(H4N6)_MP	020A/mallard_x_black_duck/Maryland/UGAI15-7873/2015(H11N2)_MP	021A/mallard/Maryland/UGAI15-7876/2015(H11N2)_MP	022A/American_black_duck/Maryland/UGAI15-7883/2015(H1N1)_MP	023A/mallard/Maryland/UGAI15-7889/2015(H11N2)_MP	024A/mallard/Maryland/UGAI15-7902/2015(H6N2)_MP	025A/mallard/Maryland/UGAI15-7931/2015(H4N9)_MP	026A/American_black_duck/Maryland/UGAI15-7932/2015(H4N9)_MP	027A/mallard/Maryland/UGAI15-7965/2015(H6N2)_MP	028A/mallard/Maryland/UGAI15-8190/2015(H4N6)_MP	029A/American_black_duck/Maryland/UGAI15-8195/2015(H4N6)_MP	030A/mallard/Maryland/UGAI15-8423/2015(H3N1)_MP	031A/American_black_duck/Maine/UGAI16-5397/2016(H3N8)_MP	032A/mallard/Maine/UGAI16-5404/2016(H3N2)_MP	033A/mallard/Maine/UGAI16-5406/2016(H3N8)_MP	034A/mallard/Maine/UGAI16-5416/2016(H4N6)_MP	035A/mallard/Maine/UGAI16-5418/2016(H3N8)_MP	036A/mallard/Maine/UGAI16-5420/2016(H4N6)_MP	037A/mallard/Maine/UGAI16-5421/2016(H4N6)_MP	038A/mallard/Maine/UGAI16-5424/2016(H4N6)_MP	039A/mallard/Maine/UGAI16-5426/2016(H4N6)_MP	040A/mallard/Maine/UGAI16-5427/2016(H4N6)_MP	041A/mallard/Maine/UGAI16-5428/2016(H11N1)_MP	042A/mallard/Maine/UGAI16-5429/2016(H4N6)_MP	043A/American_black_duck/Maine/UGAI16-5431/2016(H4N6)_MP	044A/American_black_duck/Maine/UGAI16-5433/2016(H3N8)_MP	045A/mallard/Maine/UGAI16-5445/2016(H3N8)_MP	046A/mallard/Maine/UGAI16-5448/2016(H4N6)_MP	047A/American_black_duck/Maine/UGAI16-5451/2016(H4N6)_MP	048A/American_black_duck/Maine/UGAI16-5454/2016(H4N6)_MP	049A/mallard/Maine/UGAI16-5460/2016(H4N6)_MP
001A/mallard/Maine/UGAI15-7606/2015(H4N6)_MP		99.9	99.9	99.9	97.76	97.66	97.66	97.86	97.86	97.81	97.86	97.81	97.81	97.86	97.05	97.05	97.76	97.66	97.66	97.76	97.76	97.35	97.76	97.45	97.66	97.66	97.56	97.86	97.86	97.66	97.76	97.45	96.84	97.66	96.95	97.45	97.4	97.66	98.17	98.68	99.8	98.68	97.45	96.74	97.86	97.4	97.66	96.95	98.17
002A/blue-winged_teal/Maine/UGAI15-7615/2015(H4N6)_MP	99.9		100	100	97.86	97.76	97.76	97.96	97.96	97.91	97.96	97.91	97.91	97.96	97.15	97.15	97.86	97.76	97.76	97.86	97.86	97.45	97.86	97.56	97.76	97.76	97.66	97.96	97.96	97.76	97.86	97.56	96.95	97.76	97.05	97.56	97.51	97.76	98.27	98.78	99.9	98.78	97.56	96.84	97.96	97.51	97.76	97.05	98.27
003A/blue-winged_teal/Maine/UGAI15-7616/2015(H4N6)_MP	99.9	100		100	97.86	97.76	97.76	97.96	97.96	97.91	97.96	97.91	97.91	97.96	97.15	97.15	97.86	97.76	97.76	97.86	97.86	97.45	97.86	97.56	97.76	97.76	97.66	97.96	97.96	97.76	97.86	97.56	96.95	97.76	97.05	97.56	97.51	97.76	98.27	98.78	99.9	98.78	97.56	96.84	97.96	97.51	97.76	97.05	98.27
004A/blue-winged_teal/Maine/UGAI15-7617/2015(H4N6)_MP	99.9	100	100		97.86	97.76	97.76	97.96	97.96	97.91	97.96	97.91	97.91	97.96	97.15	97.15	97.86	97.76	97.76	97.86	97.86	97.45	97.86	97.56	97.76	97.76	97.66	97.96	97.96	97.76	97.86	97.56	96.95	97.76	97.05	97.56	97.51	97.76	98.27	98.78	99.9	98.78	97.56	96.84	97.96	97.51	97.76	97.05	98.27
005A/mallard/Maine/UGAI15-7648/2015(H3N8)_MP	97.76	97.86	97.86	97.86		99.9	99.9	98.37	98.37	98.32	98.37	98.32	98.32	98.37	97.35	97.35	98.47	97.96	98.88	98.17	98.17	97.56	98.17	97.96	97.96	97.96	98.07	97.96	97.96	98.37	99.59	98.17	96.95	99.29	97.05	97.56	97.51	99.29	97.66	98.37	97.76	98.37	97.56	96.84	99.69	97.51	99.29	97.05	98.47
006A/mallard/Maine/UGAI15-7667/2015(H3N8)_MP	97.66	97.76	97.76	97.76	99.9		100	98.27	98.27	98.22	98.27	98.22	98.22	98.27	97.45	97.45	98.37	97.86	98.78	98.27	98.27	97.45	98.27	97.86	97.86	97.86	97.96	97.86	97.86	98.27	99.49	98.07	96.84	99.19	96.95	97.45	97.4	99.19	97.76	98.27	97.66	98.27	97.45	96.95	99.59	97.4	99.19	96.95	98.37
007A/mallard/Maine/UGAI15-7670/2015(H3N8)_MP	97.66	97.76	97.76	97.76	99.9	100		98.27	98.27	98.22	98.27	98.22	98.22	98.27	97.45	97.45	98.37	97.86	98.78	98.27	98.27	97.45	98.27	97.86	97.86	97.86	97.96	97.86	97.86	98.27	99.49	98.07	96.84	99.19	96.95	97.45	97.4	99.19	97.76	98.27	97.66	98.27	97.45	96.95	99.59	97.4	99.19	96.95	98.37
008A/mallard/Maine/UGAI15-7687/2015(H3N2)_MP	97.86	97.96	97.96	97.96	98.37	98.27	98.27		100	99.95	100	99.95	99.95	100	97.76	97.76	99.59	97.96	98.07	98.17	98.17	97.86	98.17	99.59	97.96	97.96	99.69	98.17	98.17	99.49	98.57	99.29	97.15	98.07	97.25	97.76	97.71	98.07	97.86	98.37	97.86	98.37	97.76	97.05	98.68	97.71	98.07	97.25	98.47
009A/mallard/Maine/UGAI15-7688/2015(H3N2)_MP	97.86	97.96	97.96	97.96	98.37	98.27	98.27	100		99.95	100	99.95	99.95	100	97.76	97.76	99.59	97.96	98.07	98.17	98.17	97.86	98.17	99.59	97.96	97.96	99.69	98.17	98.17	99.49	98.57	99.29	97.15	98.07	97.25	97.76	97.71	98.07	97.86	98.37	97.86	98.37	97.76	97.05	98.68	97.71	98.07	97.25	98.47
010A/mallard/Maine/UGAI15-7689/2015(H3N2)_MP	97.81	97.91	97.91	97.91	98.32	98.22	98.22	99.95	99.95		99.95	99.9	99.9	99.95	97.71	97.71	99.54	97.91	98.01	98.12	98.12	97.81	98.12	99.54	97.91	97.91	99.64	98.12	98.12	99.44	98.52	99.24	97.1	98.01	97.2	97.71	97.66	98.01	97.81	98.32	97.81	98.32	97.71	97	98.63	97.66	98.01	97.2	98.42
011A/mallard/Maine/UGAI15-7690/2015(H3N2)_MP	97.86	97.96	97.96	97.96	98.37	98.27	98.27	100	100	99.95		99.95	99.95	100	97.76	97.76	99.59	97.96	98.07	98.17	98.17	97.86	98.17	99.59	97.96	97.96	99.69	98.17	98.17	99.49	98.57	99.29	97.15	98.07	97.25	97.76	97.71	98.07	97.86	98.37	97.86	98.37	97.76	97.05	98.68	97.71	98.07	97.25	98.47
012A/mallard/Maine/UGAI15-7692/2015(H3N2)_MP	97.81	97.91	97.91	97.91	98.32	98.22	98.22	99.95	99.95	99.9	99.95		99.9	99.95	97.71	97.71	99.54	97.91	98.01	98.12	98.12	97.81	98.12	99.54	97.91	97.91	99.64	98.12	98.12	99.44	98.52	99.24	97.1	98.01	97.2	97.71	97.66	98.01	97.81	98.32	97.81	98.32	97.71	97	98.63	97.66	98.01	97.2	98.42
013A/American_black_duck/Maine/UGAI15-7694/2015(H3N2)_MP	97.81	97.91	97.91	97.91	98.32	98.22	98.22	99.95	99.95	99.9	99.95	99.9		99.95	97.71	97.71	99.54	97.91	98.01	98.12	98.12	97.81	98.12	99.54	97.91	97.91	99.64	98.12	98.12	99.44	98.52	99.24	97.1	98.01	97.2	97.71	97.66	98.01	97.81	98.32	97.81	98.32	97.71	97	98.63	97.66	98.01	97.2	98.42
014A/mallard/Maine/UGAI15-7722/2015(H10N3)_MP	97.86	97.96	97.96	97.96	98.37	98.27	98.27	100	100	99.95	100	99.95	99.95		97.76	97.76	99.59	97.96	98.07	98.17	98.17	97.86	98.17	99.59	97.96	97.96	99.69	98.17	98.17	99.49	98.57	99.29	97.15	98.07	97.25	97.76	97.71	98.07	97.86	98.37	97.86	98.37	97.76	97.05	98.68	97.71	98.07	97.25	98.47
015A/mallard/Maine/UGAI15-7790/2015(H3N2)_MP	97.05	97.15	97.15	97.15	97.35	97.45	97.45	97.76	97.76	97.71	97.76	97.71	97.71	97.76		100	97.66	97.56	97.25	97.35	97.35	97.05	97.35	97.35	97.56	97.56	97.45	97.45	97.45	97.56	97.35	97.35	96.33	97.45	96.44	97.35	97.3	97.45	97.35	97.76	97.05	97.76	97.35	96.44	97.45	97.3	97.45	96.44	97.76
016A/American_black_duck/Maine/UGAI15-7795/2015(H3N2)_MP	97.05	97.15	97.15	97.15	97.35	97.45	97.45	97.76	97.76	97.71	97.76	97.71	97.71	97.76	100		97.66	97.56	97.25	97.35	97.35	97.05	97.35	97.35	97.56	97.56	97.45	97.45	97.45	97.56	97.35	97.35	96.33	97.45	96.44	97.35	97.3	97.45	97.35	97.76	97.05	97.76	97.35	96.44	97.45	97.3	97.45	96.44	97.76
017A/Mallard/Maine/AH0063771S.8.017A/2015(H11N1)_MP	97.76	97.86	97.86	97.86	98.47	98.37	98.37	99.59	99.59	99.54	99.59	99.54	99.54	99.59	97.66	97.66		98.07	98.37	98.27	98.27	97.96	98.27	99.19	98.07	98.07	99.29	98.27	98.27	99.9	98.68	99.69	97.25	98.17	97.35	97.86	97.81	98.17	97.96	98.68	97.76	98.68	97.86	97.15	98.78	97.81	98.17	97.35	98.57
018A/mallard/Maryland/UGAI15-7850/2015(H4N6)_MP	97.66	97.76	97.76	97.76	97.96	97.86	97.86	97.96	97.96	97.91	97.96	97.91	97.91	97.96	97.56	97.56	98.07		97.86	98.57	98.57	97.25	98.57	97.56	99.8	99.8	97.66	97.76	97.76	97.96	98.17	97.76	96.74	98.07	96.84	97.35	97.3	98.07	97.66	98.37	97.66	98.37	97.35	96.64	98.07	97.3	98.07	96.84	99.08
019A/mallard/Maryland/UGAI15-7863/2015(H4N6)_MP	97.66	97.76	97.76	97.76	98.88	98.78	98.78	98.07	98.07	98.01	98.07	98.01	98.01	98.07	97.25	97.25	98.37	97.86		98.07	98.07	97.35	98.07	97.66	97.86	97.86	97.76	97.86	97.86	98.27	98.88	98.27	97.05	98.78	97.15	97.45	97.4	98.78	97.56	98.47	97.66	98.47	97.45	96.74	98.98	97.4	98.78	97.15	98.37
020A/mallard_x_black_duck/Maryland/UGAI15-7873/2015(H11N2)_MP	97.76	97.86	97.86	97.86	98.17	98.27	98.27	98.17	98.17	98.12	98.17	98.12	98.12	98.17	97.35	97.35	98.27	98.57	98.07		100	97.25	100	97.76	98.57	98.57	97.86	97.76	97.76	98.17	98.57	97.96	96.54	98.07	96.64	97.35	97.3	98.07	98.07	98.37	97.76	98.37	97.35	96.64	98.47	97.3	98.07	96.64	99.29
021A/mallard/Maryland/UGAI15-7876/2015(H11N2)_MP	97.76	97.86	97.86	97.86	98.17	98.27	98.27	98.17	98.17	98.12	98.17	98.12	98.12	98.17	97.35	97.35	98.27	98.57	98.07	100		97.25	100	97.76	98.57	98.57	97.86	97.76	97.76	98.17	98.57	97.96	96.54	98.07	96.64	97.35	97.3	98.07	98.07	98.37	97.76	98.37	97.35	96.64	98.47	97.3	98.07	96.64	99.29
022A/American_black_duck/Maryland/UGAI15-7883/2015(H1N1)_MP	97.35	97.45	97.45	97.45	97.56	97.45	97.45	97.86	97.86	97.81	97.86	97.81	97.81	97.86	97.05	97.05	97.96	97.25	97.35	97.25	97.25		97.25	97.66	97.25	97.25	97.76	98.27	98.27	97.86	97.45	97.66	97.35	97.35	97.45	99.29	99.24	97.35	97.15	97.86	97.35	97.86	99.29	97.25	97.56	99.24	97.35	97.45	97.76
023A/mallard/Maryland/UGAI15-7889/2015(H11N2)_MP	97.76	97.86	97.86	97.86	98.17	98.27	98.27	98.17	98.17	98.12	98.17	98.12	98.12	98.17	97.35	97.35	98.27	98.57	98.07	100	100	97.25		97.76	98.57	98.57	97.86	97.76	97.76	98.17	98.57	97.96	96.54	98.07	96.64	97.35	97.3	98.07	98.07	98.37	97.76	98.37	97.35	96.64	98.47	97.3	98.07	96.64	99.29
024A/mallard/Maryland/UGAI15-7902/2015(H6N2)_MP	97.45	97.56	97.56	97.56	97.96	97.86	97.86	99.59	99.59	99.54	99.59	99.54	99.54	99.59	97.35	97.35	99.19	97.56	97.66	97.76	97.76	97.66	97.76		97.56	97.56	99.69	97.76	97.76	99.08	98.17	98.88	96.84	97.66	96.95	97.56	97.51	97.66	97.45	97.96	97.45	97.96	97.56	96.74	98.27	97.51	97.66	96.95	98.07
025A/mallard/Maryland/UGAI15-7931/2015(H4N9)_MP	97.66	97.76	97.76	97.76	97.96	97.86	97.86	97.96	97.96	97.91	97.96	97.91	97.91	97.96	97.56	97.56	98.07	99.8	97.86	98.57	98.57	97.25	98.57	97.56		100	97.66	97.76	97.76	97.96	98.17	97.76	96.74	98.07	96.84	97.35	97.3	98.07	97.66	98.37	97.66	98.37	97.35	96.64	98.07	97.3	98.07	96.84	99.08
026A/American_black_duck/Maryland/UGAI15-7932/2015(H4N9)_MP	97.66	97.76	97.76	97.76	97.96	97.86	97.86	97.96	97.96	97.91	97.96	97.91	97.91	97.96	97.56	97.56	98.07	99.8	97.86	98.57	98.57	97.25	98.57	97.56	100		97.66	97.76	97.76	97.96	98.17	97.76	96.74	98.07	96.84	97.35	97.3	98.07	97.66	98.37	97.66	98.37	97.35	96.64	98.07	97.3	98.07	96.84	99.08
027A/mallard/Maryland/UGAI15-7965/2015(H6N2)_MP	97.56	97.66	97.66	97.66	98.07	97.96	97.96	99.69	99.69	99.64	99.69	99.64	99.64	99.69	97.45	97.45	99.29	97.66	97.76	97.86	97.86	97.76	97.86	99.69	97.66	97.66		97.86	97.86	99.19	98.27	98.98	96.95	97.76	97.05	97.66	97.61	97.76	97.56	98.07	97.56	98.07	97.66	96.84	98.37	97.61	97.76	97.05	98.17
028A/mallard/Maryland/UGAI15-8190/2015(H4N6)_MP	97.86	97.96	97.96	97.96	97.96	97.86	97.86	98.17	98.17	98.12	98.17	98.12	98.12	98.17	97.45	97.45	98.27	97.76	97.86	97.76	97.76	98.27	97.76	97.76	97.76	97.76	97.86		100	98.17	97.96	97.96	97.56	97.86	97.66	98.37	98.32	97.86	97.66	98.37	97.86	98.37	98.37	97.45	98.07	98.32	97.86	97.66	98.27
029A/American_black_duck/Maryland/UGAI15-8195/2015(H4N6)_MP	97.86	97.96	97.96	97.96	97.96	97.86	97.86	98.17	98.17	98.12	98.17	98.12	98.12	98.17	97.45	97.45	98.27	97.76	97.86	97.76	97.76	98.27	97.76	97.76	97.76	97.76	97.86	100		98.17	97.96	97.96	97.56	97.86	97.66	98.37	98.32	97.86	97.66	98.37	97.86	98.37	98.37	97.45	98.07	98.32	97.86	97.66	98.27
030A/mallard/Maryland/UGAI15-8423/2015(H3N1)_MP	97.66	97.76	97.76	97.76	98.37	98.27	98.27	99.49	99.49	99.44	99.49	99.44	99.44	99.49	97.56	97.56	99.9	97.96	98.27	98.17	98.17	97.86	98.17	99.08	97.96	97.96	99.19	98.17	98.17		98.57	99.8	97.15	98.07	97.25	97.76	97.71	98.07	97.86	98.57	97.66	98.57	97.76	97.05	98.68	97.71	98.07	97.25	98.57
031A/American_black_duck/Maine/UGAI16-5397/2016(H3N8)_MP	97.76	97.86	97.86	97.86	99.59	99.49	99.49	98.57	98.57	98.52	98.57	98.52	98.52	98.57	97.35	97.35	98.68	98.17	98.88	98.57	98.57	97.45	98.57	98.17	98.17	98.17	98.27	97.96	97.96	98.57		98.37	96.95	99.29	97.05	97.56	97.51	99.29	97.86	98.37	97.76	98.37	97.56	96.84	99.9	97.51	99.29	97.05	98.68
032A/mallard/Maine/UGAI16-5404/2016(H3N2)_MP	97.45	97.56	97.56	97.56	98.17	98.07	98.07	99.29	99.29	99.24	99.29	99.24	99.24	99.29	97.35	97.35	99.69	97.76	98.27	97.96	97.96	97.66	97.96	98.88	97.76	97.76	98.98	97.96	97.96	99.8	98.37		97.15	97.86	97.05	97.56	97.51	97.86	97.66	98.37	97.45	98.37	97.56	96.84	98.47	97.51	97.86	97.05	98.37
033A/mallard/Maine/UGAI16-5406/2016(H3N8)_MP	96.84	96.95	96.95	96.95	96.95	96.84	96.84	97.15	97.15	97.1	97.15	97.1	97.1	97.15	96.33	96.33	97.25	96.74	97.05	96.54	96.54	97.35	96.54	96.84	96.74	96.74	96.95	97.56	97.56	97.15	96.95	97.15		96.84	99.9	97.25	97.3	96.84	96.84	97.15	96.84	97.15	97.25	99.49	97.05	97.2	96.84	99.9	97.05
034A/mallard/Maine/UGAI16-5416/2016(H4N6)_MP	97.66	97.76	97.76	97.76	99.29	99.19	99.19	98.07	98.07	98.01	98.07	98.01	98.01	98.07	97.45	97.45	98.17	98.07	98.78	98.07	98.07	97.35	98.07	97.66	98.07	98.07	97.76	97.86	97.86	98.07	99.29	97.86	96.84		96.95	97.66	97.61	100	97.56	98.27	97.66	98.27	97.66	96.74	99.39	97.61	100	96.95	98.37
035A/mallard/Maine/UGAI16-5418/2016(H3N8)_MP	96.95	97.05	97.05	97.05	97.05	96.95	96.95	97.25	97.25	97.2	97.25	97.2	97.2	97.25	96.44	96.44	97.35	96.84	97.15	96.64	96.64	97.45	96.64	96.95	96.84	96.84	97.05	97.66	97.66	97.25	97.05	97.05	99.9	96.95		97.35	97.4	96.95	96.95	97.25	96.95	97.25	97.35	99.59	97.15	97.3	96.95	100	97.15
036A/mallard/Maine/UGAI16-5420/2016(H4N6)_MP	97.45	97.56	97.56	97.56	97.56	97.45	97.45	97.76	97.76	97.71	97.76	97.71	97.71	97.76	97.35	97.35	97.86	97.35	97.45	97.35	97.35	99.29	97.35	97.56	97.35	97.35	97.66	98.37	98.37	97.76	97.56	97.56	97.25	97.66	97.35		99.95	97.66	97.25	97.96	97.45	97.96	100	97.15	97.66	99.95	97.66	97.35	97.86
037A/mallard/Maine/UGAI16-5421/2016(H4N6)_MP	97.4	97.51	97.51	97.51	97.51	97.4	97.4	97.71	97.71	97.66	97.71	97.66	97.66	97.71	97.3	97.3	97.81	97.3	97.4	97.3	97.3	99.24	97.3	97.51	97.3	97.3	97.61	98.32	98.32	97.71	97.51	97.51	97.3	97.61	97.4	99.95		97.61	97.2	97.91	97.4	97.91	99.95	97.2	97.61	99.9	97.61	97.4	97.81
038A/mallard/Maine/UGAI16-5424/2016(H4N6)_MP	97.66	97.76	97.76	97.76	99.29	99.19	99.19	98.07	98.07	98.01	98.07	98.01	98.01	98.07	97.45	97.45	98.17	98.07	98.78	98.07	98.07	97.35	98.07	97.66	98.07	98.07	97.76	97.86	97.86	98.07	99.29	97.86	96.84	100	96.95	97.66	97.61		97.56	98.27	97.66	98.27	97.66	96.74	99.39	97.61	100	96.95	98.37
039A/mallard/Maine/UGAI16-5426/2016(H4N6)_MP	98.17	98.27	98.27	98.27	97.66	97.76	97.76	97.86	97.86	97.81	97.86	97.81	97.81	97.86	97.35	97.35	97.96	97.66	97.56	98.07	98.07	97.15	98.07	97.45	97.66	97.66	97.56	97.66	97.66	97.86	97.86	97.66	96.84	97.56	96.95	97.25	97.2	97.56		98.68	98.17	98.68	97.25	96.95	97.96	97.2	97.56	96.95	98.17
040A/mallard/Maine/UGAI16-5427/2016(H4N6)_MP	98.68	98.78	98.78	98.78	98.37	98.27	98.27	98.37	98.37	98.32	98.37	98.32	98.32	98.37	97.76	97.76	98.68	98.37	98.47	98.37	98.37	97.86	98.37	97.96	98.37	98.37	98.07	98.37	98.37	98.57	98.37	98.37	97.15	98.27	97.25	97.96	97.91	98.27	98.68		98.68	100	97.96	97.05	98.47	97.91	98.27	97.25	98.88
041A/mallard/Maine/UGAI16-5428/2016(H11N1)_MP	99.8	99.9	99.9	99.9	97.76	97.66	97.66	97.86	97.86	97.81	97.86	97.81	97.81	97.86	97.05	97.05	97.76	97.66	97.66	97.76	97.76	97.35	97.76	97.45	97.66	97.66	97.56	97.86	97.86	97.66	97.76	97.45	96.84	97.66	96.95	97.45	97.4	97.66	98.17	98.68		98.68	97.45	96.74	97.86	97.4	97.66	96.95	98.17
042A/mallard/Maine/UGAI16-5429/2016(H4N6)_MP	98.68	98.78	98.78	98.78	98.37	98.27	98.27	98.37	98.37	98.32	98.37	98.32	98.32	98.37	97.76	97.76	98.68	98.37	98.47	98.37	98.37	97.86	98.37	97.96	98.37	98.37	98.07	98.37	98.37	98.57	98.37	98.37	97.15	98.27	97.25	97.96	97.91	98.27	98.68	100	98.68		97.96	97.05	98.47	97.91	98.27	97.25	98.88
043A/American_black_duck/Maine/UGAI16-5431/2016(H4N6)_MP	97.45	97.56	97.56	97.56	97.56	97.45	97.45	97.76	97.76	97.71	97.76	97.71	97.71	97.76	97.35	97.35	97.86	97.35	97.45	97.35	97.35	99.29	97.35	97.56	97.35	97.35	97.66	98.37	98.37	97.76	97.56	97.56	97.25	97.66	97.35	100	99.95	97.66	97.25	97.96	97.45	97.96		97.15	97.66	99.95	97.66	97.35	97.86
044A/American_black_duck/Maine/UGAI16-5433/2016(H3N8)_MP	96.74	96.84	96.84	96.84	96.84	96.95	96.95	97.05	97.05	97	97.05	97	97	97.05	96.44	96.44	97.15	96.64	96.74	96.64	96.64	97.25	96.64	96.74	96.64	96.64	96.84	97.45	97.45	97.05	96.84	96.84	99.49	96.74	99.59	97.15	97.2	96.74	96.95	97.05	96.74	97.05	97.15		96.95	97.1	96.74	99.59	96.95
045A/mallard/Maine/UGAI16-5445/2016(H3N8)_MP	97.86	97.96	97.96	97.96	99.69	99.59	99.59	98.68	98.68	98.63	98.68	98.63	98.63	98.68	97.45	97.45	98.78	98.07	98.98	98.47	98.47	97.56	98.47	98.27	98.07	98.07	98.37	98.07	98.07	98.68	99.9	98.47	97.05	99.39	97.15	97.66	97.61	99.39	97.96	98.47	97.86	98.47	97.66	96.95		97.61	99.39	97.15	98.57
046A/mallard/Maine/UGAI16-5448/2016(H4N6)_MP	97.4	97.51	97.51	97.51	97.51	97.4	97.4	97.71	97.71	97.66	97.71	97.66	97.66	97.71	97.3	97.3	97.81	97.3	97.4	97.3	97.3	99.24	97.3	97.51	97.3	97.3	97.61	98.32	98.32	97.71	97.51	97.51	97.2	97.61	97.3	99.95	99.9	97.61	97.2	97.91	97.4	97.91	99.95	97.1	97.61		97.61	97.3	97.81
047A/American_black_duck/Maine/UGAI16-5451/2016(H4N6)_MP	97.66	97.76	97.76	97.76	99.29	99.19	99.19	98.07	98.07	98.01	98.07	98.01	98.01	98.07	97.45	97.45	98.17	98.07	98.78	98.07	98.07	97.35	98.07	97.66	98.07	98.07	97.76	97.86	97.86	98.07	99.29	97.86	96.84	100	96.95	97.66	97.61	100	97.56	98.27	97.66	98.27	97.66	96.74	99.39	97.61		96.95	98.37
048A/American_black_duck/Maine/UGAI16-5454/2016(H4N6)_MP	96.95	97.05	97.05	97.05	97.05	96.95	96.95	97.25	97.25	97.2	97.25	97.2	97.2	97.25	96.44	96.44	97.35	96.84	97.15	96.64	96.64	97.45	96.64	96.95	96.84	96.84	97.05	97.66	97.66	97.25	97.05	97.05	99.9	96.95	100	97.35	97.4	96.95	96.95	97.25	96.95	97.25	97.35	99.59	97.15	97.3	96.95		97.15
049A/mallard/Maine/UGAI16-5460/2016(H4N6)_MP	98.17	98.27	98.27	98.27	98.47	98.37	98.37	98.47	98.47	98.42	98.47	98.42	98.42	98.47	97.76	97.76	98.57	99.08	98.37	99.29	99.29	97.76	99.29	98.07	99.08	99.08	98.17	98.27	98.27	98.57	98.68	98.37	97.05	98.37	97.15	97.86	97.81	98.37	98.17	98.88	98.17	98.88	97.86	96.95	98.57	97.81	98.37	97.15
050A/American_black_duck/Maine/UGAI16-5466/2016(H9N9)_MP	98.57	98.68	98.68	98.68	98.27	98.17	98.17	98.27	98.27	98.22	98.27	98.22	98.22	98.27	97.66	97.66	98.37	98.27	98.17	98.27	98.27	97.76	98.27	97.86	98.27	98.27	97.96	98.47	98.47	98.27	98.27	98.07	97.05	98.17	97.15	97.86	97.81	98.17	98.57	99.29	98.57	99.29	97.86	96.95	98.37	97.81	98.17	97.15	98.78
051A/American_black_duck/Maine/UGAI16-5479/2016(H4N6)_MP	97.76	97.86	97.86	97.86	97.96	97.86	97.86	98.17	98.17	98.12	98.17	98.12	98.12	98.17	97.15	97.15	98.27	97.56	97.86	97.56	97.56	98.17	97.56	97.76	97.56	97.56	97.86	98.47	98.47	98.17	97.96	97.96	97.66	97.86	97.76	98.27	98.32	97.86	97.45	98.17	97.76	98.17	98.27	97.56	98.07	98.22	97.86	97.76	98.07
052A/mallard/Maine/UGAI16-5482/2016(H4N6)_MP	97.86	97.96	97.96	97.96	98.07	97.96	97.96	98.27	98.27	98.22	98.27	98.22	98.22	98.27	97.25	97.25	98.37	97.66	97.96	97.66	97.66	98.27	97.66	97.86	97.66	97.66	97.96	98.57	98.57	98.27	98.07	98.07	97.76	97.96	97.86	98.37	98.42	97.96	97.56	98.27	97.86	98.27	98.37	97.66	98.17	98.32	97.96	97.86	98.17
053A/American_black_duck/Maine/UGAI16-5487/2016(H9N9)_MP	98.57	98.68	98.68	98.68	98.27	98.17	98.17	98.27	98.27	98.22	98.27	98.22	98.22	98.27	97.66	97.66	98.37	98.27	98.17	98.27	98.27	97.76	98.27	97.86	98.27	98.27	97.96	98.47	98.47	98.27	98.27	98.07	97.05	98.17	97.15	97.86	97.81	98.17	98.57	99.29	98.57	99.29	97.86	96.95	98.37	97.81	98.17	97.15	98.78
054A/American_black_duck/Maine/UGAI16-5507/2016(H4N6)_MP	97.86	97.96	97.96	97.96	98.07	97.96	97.96	98.27	98.27	98.22	98.27	98.22	98.22	98.27	97.25	97.25	98.37	97.66	97.96	97.66	97.66	98.27	97.66	97.86	97.66	97.66	97.96	98.57	98.57	98.27	98.07	98.07	97.76	97.96	97.86	98.37	98.42	97.96	97.56	98.27	97.86	98.27	98.37	97.66	98.17	98.32	97.96	97.86	98.17
055A/American_black_duck/Maine/UGAI16-5510/2016(H4N6)_MP	97.86	97.96	97.96	97.96	98.07	97.96	97.96	98.27	98.27	98.22	98.27	98.22	98.22	98.27	97.25	97.25	98.37	97.66	97.96	97.66	97.66	98.27	97.66	97.86	97.66	97.66	97.96	98.57	98.57	98.27	98.07	98.07	97.76	97.96	97.86	98.37	98.42	97.96	97.56	98.27	97.86	98.27	98.37	97.66	98.17	98.32	97.96	97.86	98.17
056A/American_black_duck/Maine/UGAI16-5511/2016(H4N6)_MP	97.81	97.91	97.91	97.91	98.01	97.91	97.91	98.22	98.22	98.17	98.22	98.17	98.17	98.22	97.2	97.2	98.32	97.61	97.91	97.61	97.61	98.22	97.61	97.81	97.61	97.61	97.91	98.52	98.52	98.22	98.01	98.01	97.71	97.91	97.81	98.32	98.37	97.91	97.51	98.22	97.81	98.22	98.32	97.61	98.12	98.27	97.91	97.81	98.12
057A/American_black_duck/Maine/UGAI16-5512/2016(H4N6)_MP	97.81	97.91	97.91	97.91	98.01	97.91	97.91	98.22	98.22	98.17	98.22	98.17	98.17	98.22	97.25	97.25	98.32	97.61	97.91	97.61	97.61	98.22	97.61	97.81	97.61	97.61	97.91	98.63	98.63	98.22	98.01	98.01	97.71	97.91	97.81	98.32	98.37	97.91	97.51	98.22	97.81	98.22	98.32	97.61	98.12	98.27	97.91	97.81	98.12
058A/mallard/Maryland/UGAI16-5525/2016(H11N9)_MP	98.78	98.88	98.88	98.88	98.47	98.37	98.37	98.47	98.47	98.42	98.47	98.42	98.42	98.47	97.86	97.86	98.57	98.47	98.37	98.47	98.47	97.96	98.47	98.07	98.47	98.47	98.17	98.47	98.47	98.47	98.47	98.27	97.25	98.37	97.35	98.07	98.01	98.37	98.78	99.69	98.78	99.69	98.07	97.15	98.57	98.01	98.37	97.35	98.98
059A/mallard/Maryland/UGAI16-5526/2016(H1N2)_MP	98.07	98.17	98.17	98.17	97.86	97.76	97.76	98.07	98.07	98.01	98.07	98.01	98.01	98.07	97.25	97.25	98.17	97.66	97.76	97.66	97.66	98.17	97.66	97.66	97.66	97.66	97.76	99.69	99.69	98.07	97.86	97.86	97.45	97.76	97.56	98.27	98.22	97.76	97.56	98.27	98.07	98.27	98.27	97.35	97.96	98.22	97.76	97.56	98.17
060A/mallard/Maryland/UGAI16-5536/2016(H3N6)_MP	97.76	97.86	97.86	97.86	97.86	97.76	97.76	98.07	98.07	98.01	98.07	98.01	98.01	98.07	97.35	97.35	98.17	97.86	97.76	97.66	97.66	98.17	97.66	97.66	97.86	97.86	97.76	99.49	99.49	98.07	97.86	97.86	97.45	97.76	97.56	98.27	98.22	97.76	97.76	98.27	97.76	98.27	98.27	97.35	97.96	98.22	97.76	97.56	98.17
061A/mallard/Maryland/UGAI16-5539/2016(H3N6)_MP	97.76	97.86	97.86	97.86	97.86	97.76	97.76	98.07	98.07	98.01	98.07	98.01	98.01	98.07	97.35	97.35	98.17	97.86	97.76	97.66	97.66	98.17	97.66	97.66	97.86	97.86	97.76	99.49	99.49	98.07	97.86	97.86	97.45	97.76	97.56	98.27	98.22	97.76	97.76	98.27	97.76	98.27	98.27	97.35	97.96	98.22	97.76	97.56	98.17
062A/mallard/Maryland/UGAI16-5540/2016(H3N6)_MP	97.76	97.86	97.86	97.86	97.86	97.76	97.76	98.07	98.07	98.01	98.07	98.01	98.01	98.07	97.35	97.35	98.17	97.86	97.76	97.66	97.66	98.17	97.66	97.66	97.86	97.86	97.76	99.49	99.49	98.07	97.86	97.86	97.45	97.76	97.56	98.27	98.22	97.76	97.76	98.27	97.76	98.27	98.27	97.35	97.96	98.22	97.76	97.56	98.17
063A/mallard/Maryland/UGAI16-5544/2016(H3N6)_MP	97.76	97.86	97.86	97.86	97.86	97.76	97.76	98.07	98.07	98.01	98.07	98.01	98.01	98.07	97.35	97.35	98.17	97.86	97.76	97.66	97.66	98.17	97.66	97.66	97.86	97.86	97.76	99.49	99.49	98.07	97.86	97.86	97.45	97.76	97.56	98.27	98.22	97.76	97.76	98.27	97.76	98.27	98.27	97.35	97.96	98.22	97.76	97.56	98.17
064A/mallard/Maryland/UGAI16-5545/2016(H3N6)_MP	97.76	97.86	97.86	97.86	97.86	97.76	97.76	98.07	98.07	98.01	98.07	98.01	98.01	98.07	97.35	97.35	98.17	97.86	97.76	97.66	97.66	98.17	97.66	97.66	97.86	97.86	97.76	99.49	99.49	98.07	97.86	97.86	97.45	97.76	97.56	98.27	98.22	97.76	97.76	98.27	97.76	98.27	98.27	97.35	97.96	98.22	97.76	97.56	98.17
065A/American_black_duck/Maryland/UGAI16-5588/2016(H1N1)_MP	98.01	98.12	98.12	98.12	98.32	98.22	98.22	98.32	98.32	98.27	98.32	98.27	98.27	98.32	97.51	97.51	98.42	98.93	98.22	99.13	99.13	97.71	99.13	97.91	98.93	98.93	98.01	98.12	98.12	98.32	98.52	98.12	96.89	98.22	97	97.81	97.76	98.22	98.01	98.73	98.01	98.73	97.81	96.79	98.42	97.76	98.22	97	99.64
066A/American_black_duck/Maryland/UGAI16-5589/2016(H1N1)_MP	97.66	97.76	97.76	97.76	97.96	97.86	97.86	97.96	97.96	97.91	97.96	97.91	97.91	97.96	97.35	97.35	98.07	97.56	97.86	97.56	97.56	99.08	97.56	97.76	97.56	97.56	97.86	98.57	98.57	97.96	97.96	97.76	97.66	97.86	97.76	99.19	99.13	97.86	97.45	98.17	97.66	98.17	99.19	97.56	98.07	99.13	97.86	97.76	98.07
067A/northern_shoveler/Maryland/UGAI16-5592/2016(H11N9)_MP	98.78	98.88	98.88	98.88	98.47	98.37	98.37	98.47	98.47	98.42	98.47	98.42	98.42	98.47	97.86	97.86	98.57	98.47	98.37	98.47	98.47	97.96	98.47	98.07	98.47	98.47	98.17	98.47	98.47	98.47	98.47	98.27	97.25	98.37	97.35	98.07	98.01	98.37	98.78	99.69	98.78	99.69	98.07	97.15	98.57	98.01	98.37	97.35	98.98
068A/green-winged_teal/Maryland/UGAI16-5593/2016(H4N6)_MP	97.56	97.66	97.66	97.66	97.96	98.07	98.07	98.17	98.17	98.12	98.17	98.12	98.12	98.17	97.35	97.35	98.27	97.56	97.86	97.76	97.76	98.37	97.76	97.76	97.56	97.56	97.86	98.68	98.68	98.17	97.96	97.96	97.45	97.86	97.56	98.27	98.22	97.86	97.66	98.17	97.56	98.17	98.27	97.56	98.07	98.22	97.86	97.56	98.07
069A/mallard/Maryland/16-042534-2/2016(H5N2)_MP	98.68	98.78	98.78	98.78	98.37	98.27	98.27	98.37	98.37	98.32	98.37	98.32	98.32	98.37	97.76	97.76	98.47	98.37	98.27	98.37	98.37	98.07	98.37	97.96	98.37	98.37	98.07	98.37	98.37	98.37	98.37	98.17	97.15	98.27	97.25	98.17	98.12	98.27	98.68	99.39	98.68	99.39	98.17	97.05	98.47	98.12	98.27	97.25	98.88
070A/mallard_duck/Maryland/16OS2484/2016(H1N1)_MP	98.37	98.47	98.47	98.47	98.07	97.96	97.96	98.07	98.07	98.01	98.07	98.01	98.01	98.07	97.45	97.45	98.37	98.07	98.17	98.07	98.07	97.56	98.07	97.66	98.07	98.07	97.76	98.07	98.07	98.27	98.07	98.07	96.84	97.96	96.95	97.66	97.61	97.96	98.57	99.29	98.37	99.29	97.66	96.74	98.17	97.61	97.96	96.95	98.57
071A/mallard_duck/Maryland/16OS2508/2016(H1N1)_MP	98.37	98.47	98.47	98.47	98.07	97.96	97.96	98.07	98.07	98.01	98.07	98.01	98.01	98.07	97.45	97.45	98.37	98.07	98.17	98.07	98.07	97.56	98.07	97.66	98.07	98.07	97.76	98.07	98.07	98.27	98.07	98.07	96.84	97.96	96.95	97.66	97.61	97.96	98.57	99.29	98.37	99.29	97.66	96.74	98.17	97.61	97.96	96.95	98.57
072A/mallard_duck/Maryland/16OS2571/2016(H1N1)_MP	98.37	98.47	98.47	98.47	97.86	97.96	97.96	97.86	97.86	97.81	97.86	97.81	97.81	97.86	97.56	97.56	98.17	97.86	97.96	98.07	98.07	97.35	98.07	97.45	97.86	97.86	97.56	97.86	97.86	98.07	97.86	97.86	97.25	97.76	97.35	97.45	97.4	97.76	99.19	99.08	98.37	99.08	97.45	97.35	97.96	97.4	97.76	97.35	98.37
073A/mallard_duck/Maryland/16OS2621/2016(H1N9)_MP	98.27	98.37	98.37	98.37	97.56	97.45	97.45	97.76	97.76	97.71	97.76	97.71	97.71	97.76	97.15	97.15	97.86	97.56	97.45	97.76	97.76	97.25	97.76	97.35	97.56	97.56	97.45	97.76	97.76	97.76	97.56	97.56	96.74	97.45	96.84	97.35	97.3	97.45	98.07	98.57	98.27	98.57	97.35	96.64	97.66	97.3	97.45	96.84	98.07
074A/pintail_duck/Maryland/16OS3852/2016(H11N9)_MP	97.86	97.96	97.96	97.96	98.27	98.17	98.17	98.17	98.17	98.12	98.17	98.12	98.12	98.17	97.35	97.35	98.27	97.96	98.17	97.96	97.96	97.86	97.96	97.96	97.96	97.96	98.07	98.17	98.17	98.17	98.27	97.96	97.05	98.17	97.15	97.96	97.91	98.17	97.66	98.37	97.86	98.37	97.96	96.95	98.37	97.91	98.17	97.15	98.47
075A/American_wigeon/Maryland/16OS5139/2016(H6N8)_MP	97.66	97.76	97.76	97.76	97.76	97.66	97.66	97.96	97.96	97.91	97.96	97.91	97.91	97.96	97.35	97.35	98.07	97.76	97.66	97.56	97.56	99.29	97.56	97.76	97.76	97.76	97.86	98.57	98.57	97.96	97.76	97.76	97.66	97.86	97.76	99.39	99.34	97.86	97.45	98.17	97.66	98.17	99.39	97.56	97.86	99.34	97.86	97.76	98.07
076A/mallard/Maine/ME-Y17-033/2017(H4N6)_MP	98.17	98.27	98.27	98.27	98.68	98.57	98.57	98.47	98.47	98.42	98.47	98.42	98.42	98.47	97.66	97.66	98.57	99.08	98.37	99.29	99.29	97.76	99.29	98.07	99.08	99.08	98.17	98.27	98.27	98.47	98.68	98.27	97.05	98.37	97.15	97.86	97.81	98.37	98.17	98.88	98.17	98.88	97.86	96.95	98.57	97.81	98.37	97.15	99.8
077A/mallard_x_black_duck/Maine/ME-Y17-059/2017(H4N6)_MP	98.17	98.27	98.27	98.27	98.68	98.57	98.57	98.47	98.47	98.42	98.47	98.42	98.42	98.47	97.66	97.66	98.57	99.08	98.37	99.29	99.29	97.76	99.29	98.07	99.08	99.08	98.17	98.27	98.27	98.47	98.68	98.27	97.05	98.37	97.15	97.86	97.81	98.37	98.17	98.88	98.17	98.88	97.86	96.95	98.57	97.81	98.37	97.15	99.8
078A/mallard/Maine/ME-Y17-060/2017(H4N6)_MP	98.17	98.27	98.27	98.27	98.68	98.57	98.57	98.47	98.47	98.42	98.47	98.42	98.42	98.47	97.66	97.66	98.57	99.08	98.37	99.29	99.29	97.76	99.29	98.07	99.08	99.08	98.17	98.27	98.27	98.47	98.68	98.27	97.05	98.37	97.15	97.86	97.81	98.37	98.17	98.88	98.17	98.88	97.86	96.95	98.57	97.81	98.37	97.15	99.8
079A/mallard/Maine/ME-Y17-064/2017(H3N8)_MP	98.27	98.37	98.37	98.37	98.57	98.47	98.47	98.57	98.57	98.52	98.57	98.52	98.52	98.57	97.76	97.76	98.68	99.19	98.47	99.39	99.39	97.86	99.39	98.17	99.19	99.19	98.27	98.37	98.37	98.57	98.78	98.37	97.15	98.47	97.25	97.96	97.91	98.47	98.27	98.98	98.27	98.98	97.96	97.05	98.68	97.91	98.47	97.25	99.9
080A/mallard/Maine/ME-Y17-065/2017(H4N6)_MP	98.17	98.27	98.27	98.27	98.68	98.57	98.57	98.47	98.47	98.42	98.47	98.42	98.42	98.47	97.66	97.66	98.57	99.08	98.37	99.29	99.29	97.76	99.29	98.07	99.08	99.08	98.17	98.27	98.27	98.47	98.68	98.27	97.05	98.37	97.15	97.86	97.81	98.37	98.17	98.88	98.17	98.88	97.86	96.95	98.57	97.81	98.37	97.15	99.8
081A/mallard/Maine/ME-Y17-066/2017(H3N8)_MP	98.27	98.37	98.37	98.37	98.57	98.47	98.47	98.57	98.57	98.52	98.57	98.52	98.52	98.57	97.76	97.76	98.68	99.19	98.47	99.39	99.39	97.86	99.39	98.17	99.19	99.19	98.27	98.37	98.37	98.57	98.78	98.37	97.15	98.47	97.25	97.96	97.91	98.47	98.27	98.98	98.27	98.98	97.96	97.05	98.68	97.91	98.47	97.25	99.9
082A/mallard/Maine/ME-Y17-068/2017(H4N6)_MP	98.17	98.27	98.27	98.27	98.68	98.57	98.57	98.47	98.47	98.42	98.47	98.42	98.42	98.47	97.66	97.66	98.57	99.08	98.37	99.29	99.29	97.76	99.29	98.07	99.08	99.08	98.17	98.27	98.27	98.47	98.68	98.27	97.05	98.37	97.15	97.86	97.81	98.37	98.17	98.88	98.17	98.88	97.86	96.95	98.57	97.81	98.37	97.15	99.8
083A/mallard/Maine/ME-Y17-102/2017(H3N6)_MP	98.78	98.88	98.88	98.88	98.47	98.37	98.37	98.47	98.47	98.42	98.47	98.42	98.42	98.47	98.07	98.07	98.57	98.68	98.37	98.47	98.47	97.96	98.47	98.07	98.68	98.68	98.17	98.47	98.47	98.47	98.47	98.27	97.25	98.37	97.35	98.07	98.01	98.37	98.78	99.69	98.78	99.69	98.07	97.15	98.57	98.01	98.37	97.35	98.98
084A/mallard/Maine/ME-Y17-123/2017(H4N6)_MP	97.05	97.15	97.15	97.15	97.56	97.45	97.45	97.35	97.35	97.3	97.35	97.3	97.3	97.35	96.54	96.54	97.45	97.15	97.45	97.15	97.15	96.84	97.15	96.95	97.15	97.15	97.05	97.35	97.35	97.35	97.56	97.15	96.64	97.45	96.74	96.95	96.89	97.45	97.25	97.96	97.05	97.96	96.95	96.54	97.66	96.89	97.45	96.74	97.66
085A/mallard/Maine/ME-Y17-135/2017(H8N4)_MP	98.17	98.27	98.27	98.27	97.66	97.76	97.76	97.66	97.66	97.61	97.66	97.61	97.61	97.66	97.35	97.35	97.96	97.66	97.76	97.86	97.86	97.35	97.86	97.25	97.66	97.66	97.35	97.66	97.66	97.86	97.66	97.66	97.05	97.56	97.15	97.25	97.2	97.56	98.98	98.88	98.17	98.88	97.25	97.15	97.76	97.2	97.56	97.15	98.17
086A/mallard/Maine/ME-Y17-142/2017(H4N6)_MP	98.17	98.27	98.27	98.27	98.68	98.57	98.57	98.47	98.47	98.42	98.47	98.42	98.42	98.47	97.66	97.66	98.57	99.08	98.37	99.29	99.29	97.76	99.29	98.07	99.08	99.08	98.17	98.27	98.27	98.47	98.68	98.27	97.05	98.37	97.15	97.86	97.81	98.37	98.17	98.88	98.17	98.88	97.86	96.95	98.57	97.81	98.37	97.15	99.8
087A/mallard/Maine/ME-Y17-144/2017(H3N6)_MP	98.83	98.93	98.93	98.93	98.52	98.42	98.42	98.52	98.52	98.47	98.52	98.47	98.47	98.52	97.91	97.91	98.63	98.52	98.42	98.52	98.52	98.01	98.52	98.12	98.52	98.52	98.22	98.52	98.52	98.52	98.52	98.32	97.3	98.42	97.4	98.12	98.07	98.42	98.83	99.75	98.83	99.75	98.12	97.2	98.63	98.07	98.42	97.4	99.03
088A/mallard/Maine/ME-Y17-157/2017(H3N8)_MP	96.64	96.74	96.74	96.74	96.74	96.64	96.64	96.95	96.95	96.89	96.95	96.89	96.89	96.95	96.23	96.23	97.05	96.54	96.84	96.33	96.33	97.15	96.33	96.64	96.54	96.54	96.74	97.35	97.35	96.95	96.74	96.74	99.59	96.64	99.69	97.05	97.1	96.64	96.84	96.95	96.64	96.95	97.05	99.29	96.84	97	96.64	99.69	96.84
089A/mallard/Maine/ME-Y17-165/2017(H3N8)_MP	96.64	96.74	96.74	96.74	96.74	96.64	96.64	96.95	96.95	96.89	96.95	96.89	96.89	96.95	96.23	96.23	97.05	96.54	96.84	96.33	96.33	97.15	96.33	96.64	96.54	96.54	96.74	97.35	97.35	96.95	96.74	96.74	99.59	96.64	99.69	97.05	97.1	96.64	96.84	96.95	96.64	96.95	97.05	99.29	96.84	97	96.64	99.69	96.84
090A/mallard/Maine/ME-Y17-166/2017(H3N8)_MP	96.64	96.74	96.74	96.74	96.74	96.64	96.64	96.95	96.95	96.89	96.95	96.89	96.89	96.95	96.23	96.23	97.05	96.54	96.84	96.33	96.33	97.15	96.33	96.64	96.54	96.54	96.74	97.35	97.35	96.95	96.74	96.74	99.59	96.64	99.69	97.05	97.1	96.64	96.84	96.95	96.64	96.95	97.05	99.29	96.84	97	96.64	99.69	96.84
091A/American_black_duck/Maine/ME-Y17-170/2017(H3N8)_MP	96.64	96.74	96.74	96.74	96.74	96.64	96.64	96.95	96.95	96.89	96.95	96.89	96.89	96.95	96.23	96.23	97.05	96.54	96.84	96.33	96.33	97.15	96.33	96.64	96.54	96.54	96.74	97.35	97.35	96.95	96.74	96.74	99.59	96.64	99.69	97.05	97.1	96.64	96.84	96.95	96.64	96.95	97.05	99.29	96.84	97	96.64	99.69	96.84
092A/mallard/Maine/ME-Y17-176/2017(H8N4)_MP	98.17	98.27	98.27	98.27	97.66	97.76	97.76	97.66	97.66	97.61	97.66	97.61	97.61	97.66	97.35	97.35	97.96	97.66	97.76	97.86	97.86	97.35	97.86	97.25	97.66	97.66	97.35	97.66	97.66	97.86	97.66	97.66	97.05	97.56	97.15	97.25	97.2	97.56	98.98	98.88	98.17	98.88	97.25	97.15	97.76	97.2	97.56	97.15	98.17
093A/mallard/Maine/ME-Y17-179/2017(H4N6)_MP	98.17	98.27	98.27	98.27	98.68	98.57	98.57	98.47	98.47	98.42	98.47	98.42	98.42	98.47	97.66	97.66	98.57	99.08	98.37	99.29	99.29	97.76	99.29	98.07	99.08	99.08	98.17	98.27	98.27	98.47	98.68	98.27	97.05	98.37	97.15	97.86	97.81	98.37	98.17	98.88	98.17	98.88	97.86	96.95	98.57	97.81	98.37	97.15	99.8
094A/mallard/Maine/ME-Y17-180/2017(H8N4)_MP	98.17	98.27	98.27	98.27	97.66	97.76	97.76	97.66	97.66	97.61	97.66	97.61	97.61	97.66	97.35	97.35	97.96	97.66	97.76	97.86	97.86	97.35	97.86	97.25	97.66	97.66	97.35	97.66	97.66	97.86	97.66	97.66	97.05	97.56	97.15	97.25	97.2	97.56	98.98	98.88	98.17	98.88	97.25	97.15	97.76	97.2	97.56	97.15	98.17
095A/mallard/Maine/ME-Y17-181/2017(H8N4)_MP	98.17	98.27	98.27	98.27	97.66	97.76	97.76	97.66	97.66	97.61	97.66	97.61	97.61	97.66	97.35	97.35	97.96	97.66	97.76	97.86	97.86	97.35	97.86	97.25	97.66	97.66	97.35	97.66	97.66	97.86	97.66	97.66	97.05	97.56	97.15	97.25	97.2	97.56	98.98	98.88	98.17	98.88	97.25	97.15	97.76	97.2	97.56	97.15	98.17
096A/American_black_duck/Maine/ME-Y17-227/2017(H4N6)_MP	97.66	97.76	97.76	97.76	97.86	97.96	97.96	98.07	98.07	98.01	98.07	98.01	98.01	98.07	97.66	97.66	97.96	97.66	97.76	97.86	97.86	97.66	97.86	97.86	97.66	97.66	97.96	97.76	97.76	97.86	97.86	97.66	96.84	97.76	96.95	97.56	97.51	97.76	97.56	98.07	97.66	98.07	97.56	96.95	97.96	97.51	97.76	96.95	98.17
097A/mallard/Maine/ME-Y17-243/2017(H3N2)_MP	97.66	97.76	97.76	97.76	97.56	97.45	97.45	97.76	97.76	97.71	97.76	97.71	97.71	97.76	97.35	97.35	97.86	97.35	97.45	97.35	97.35	98.88	97.35	97.56	97.35	97.35	97.66	98.57	98.57	97.76	97.56	97.56	97.25	97.45	97.35	98.98	98.93	97.45	97.45	98.17	97.66	98.17	98.98	97.15	97.66	98.93	97.45	97.35	97.86
098A/American_black_duck/Maine/ME-Y17-326/2017(H9N2)_MP	97.76	97.86	97.86	97.86	97.66	97.56	97.56	97.86	97.86	97.81	97.86	97.81	97.81	97.86	97.45	97.45	97.96	97.45	97.56	97.45	97.45	98.98	97.45	97.66	97.45	97.45	97.76	98.68	98.68	97.86	97.66	97.66	97.35	97.56	97.45	99.08	99.03	97.56	97.56	98.27	97.76	98.27	99.08	97.25	97.76	99.03	97.56	97.45	97.96
099A/American_black_duck/Maine/ME-Y17-331/2017(H9N2)_MP	97.66	97.76	97.76	97.76	97.56	97.45	97.45	97.76	97.76	97.71	97.76	97.71	97.71	97.76	97.35	97.35	97.86	97.35	97.45	97.35	97.35	98.88	97.35	97.56	97.35	97.35	97.66	98.57	98.57	97.76	97.56	97.56	97.25	97.45	97.35	98.98	98.93	97.45	97.45	98.17	97.66	98.17	98.98	97.15	97.66	98.93	97.45	97.35	97.86
100A/American_black_duck/Maine/ME-Y17-335/2017(H4N6)_MP	98.47	98.57	98.57	98.57	98.17	98.07	98.07	98.17	98.17	98.12	98.17	98.12	98.12	98.17	97.56	97.56	98.27	98.17	98.07	98.17	98.17	97.66	98.17	97.76	98.17	98.17	97.86	98.17	98.17	98.17	98.17	97.96	96.95	98.07	97.05	97.76	97.71	98.07	98.47	99.19	98.47	99.19	97.76	96.84	98.27	97.71	98.07	97.05	98.68
101A/mallard/Maine/ME-Y17-347/2017(H9N2)_MP	97.76	97.86	97.86	97.86	97.66	97.56	97.56	97.86	97.86	97.81	97.86	97.81	97.81	97.86	97.45	97.45	97.96	97.45	97.56	97.45	97.45	98.98	97.45	97.66	97.45	97.45	97.76	98.68	98.68	97.86	97.66	97.66	97.35	97.56	97.45	99.08	99.03	97.56	97.56	98.27	97.76	98.27	99.08	97.25	97.76	99.03	97.56	97.45	97.96
102A/northern_pintail/Maryland/17OS4496/2017(H1N1)_MP	97.76	97.86	97.86	97.86	97.86	97.76	97.76	98.07	98.07	98.01	98.07	98.01	98.01	98.07	97.25	97.25	98.17	97.66	97.76	97.66	97.66	98.17	97.66	97.66	97.66	97.66	97.96	99.69	99.69	98.07	97.86	97.86	97.45	97.76	97.56	98.27	98.22	97.76	97.56	98.27	97.76	98.27	98.27	97.35	97.96	98.22	97.76	97.56	98.17
[truncated: 53 more columns]

## Sheet: NS
The percent similarity between NS gene segments of influenza A virus isolates
	001A/mallard/Maine/UGAI15-7606/2015(H4N6)_NS	002A/blue-winged_teal/Maine/UGAI15-7615/2015(H4N6)_NS	003A/blue-winged_teal/Maine/UGAI15-7616/2015(H4N6)_NS	004A/blue-winged_teal/Maine/UGAI15-7617/2015(H4N6)_NS	005A/mallard/Maine/UGAI15-7648/2015(H3N8)_NS	006A/mallard/Maine/UGAI15-7667/2015(H3N8)_NS	007A/mallard/Maine/UGAI15-7670/2015(H3N8)_NS	008A/mallard/Maine/UGAI15-7687/2015(H3N2)_NS	009A/mallard/Maine/UGAI15-7688/2015(H3N2)_NS	010A/mallard/Maine/UGAI15-7689/2015(H3N2)_NS	011A/mallard/Maine/UGAI15-7690/2015(H3N2)_NS	012A/mallard/Maine/UGAI15-7692/2015(H3N2)_NS	013A/American_black_duck/Maine/UGAI15-7694/2015(H3N2)_NS	014A/mallard/Maine/UGAI15-7722/2015(H10N3)_NS	015A/mallard/Maine/UGAI15-7790/2015(H3N2)_NS	016A/American_black_duck/Maine/UGAI15-7795/2015(H3N2)_NS	017A/Mallard/Maine/AH0063771S.8.017A/2015(H11N1)_NS	018A/mallard/Maryland/UGAI15-7850/2015(H4N6)_NS	019A/mallard/Maryland/UGAI15-7863/2015(H4N6)_NS	020A/mallard_x_black_duck/Maryland/UGAI15-7873/2015(H11N2)_NS	021A/mallard/Maryland/UGAI15-7876/2015(H11N2)_NS	022A/American_black_duck/Maryland/UGAI15-7883/2015(H1N1)_NS	023A/mallard/Maryland/UGAI15-7889/2015(H11N2)_NS	024A/mallard/Maryland/UGAI15-7902/2015(H6N2)_NS	025A/mallard/Maryland/UGAI15-7931/2015(H4N9)_NS	026A/American_black_duck/Maryland/UGAI15-7932/2015(H4N9)_NS	027A/mallard/Maryland/UGAI15-7965/2015(H6N2)_NS	028A/mallard/Maryland/UGAI15-8190/2015(H4N6)_NS	029A/American_black_duck/Maryland/UGAI15-8195/2015(H4N6)_NS	030A/mallard/Maryland/UGAI15-8423/2015(H3N1)_NS	031A/American_black_duck/Maine/UGAI16-5397/2016(H3N8)_NS	032A/mallard/Maine/UGAI16-5404/2016(H3N2)_NS	033A/mallard/Maine/UGAI16-5406/2016(H3N8)_NS	034A/mallard/Maine/UGAI16-5416/2016(H4N6)_NS	035A/mallard/Maine/UGAI16-5418/2016(H3N8)_NS	036A/mallard/Maine/UGAI16-5420/2016(H4N6)_NS	037A/mallard/Maine/UGAI16-5421/2016(H4N6)_NS	038A/mallard/Maine/UGAI16-5424/2016(H4N6)_NS	039A/mallard/Maine/UGAI16-5426/2016(H4N6)_NS	040A/mallard/Maine/UGAI16-5427/2016(H4N6)_NS	041A/mallard/Maine/UGAI16-5428/2016(H11N1)_NS	042A/mallard/Maine/UGAI16-5429/2016(H4N6)_NS	043A/American_black_duck/Maine/UGAI16-5431/2016(H4N6)_NS	044A/American_black_duck/Maine/UGAI16-5433/2016(H3N8)_NS	045A/mallard/Maine/UGAI16-5445/2016(H3N8)_NS	046A/mallard/Maine/UGAI16-5448/2016(H4N6)_NS	047A/American_black_duck/Maine/UGAI16-5451/2016(H4N6)_NS	048A/American_black_duck/Maine/UGAI16-5454/2016(H4N6)_NS	049A/mallard/Maine/UGAI16-5460/2016(H4N6)_NS
001A/mallard/Maine/UGAI15-7606/2015(H4N6)_NS		100	100	99.94	71.24	71.24	71.24	94.99	94.99	94.99	94.99	94.99	94.99	95.53	71.24	71.24	95.35	70.88	70.88	95.23	95.23	95.35	95.23	95.58	71.36	71.24	95.53	95.35	95.47	70.64	71.24	71.24	71.24	95.29	71.36	97.32	97.37	95.23	95.23	71.36	95.11	71.36	97.37	95.58	94.99	95.23	95.23	97.37	70.76
002A/blue-winged_teal/Maine/UGAI15-7615/2015(H4N6)_NS	100		100	99.94	71.24	71.24	71.24	94.99	94.99	94.99	94.99	94.99	94.99	95.53	71.24	71.24	95.35	70.88	70.88	95.23	95.23	95.35	95.23	95.58	71.36	71.24	95.53	95.35	95.47	70.64	71.24	71.24	71.24	95.29	71.36	97.32	97.37	95.23	95.23	71.36	95.11	71.36	97.37	95.58	94.99	95.23	95.23	97.37	70.76
003A/blue-winged_teal/Maine/UGAI15-7616/2015(H4N6)_NS	100	100		99.94	71.24	71.24	71.24	94.99	94.99	94.99	94.99	94.99	94.99	95.53	71.24	71.24	95.35	70.88	70.88	95.23	95.23	95.35	95.23	95.58	71.36	71.24	95.53	95.35	95.47	70.64	71.24	71.24	71.24	95.29	71.36	97.32	97.37	95.23	95.23	71.36	95.11	71.36	97.37	95.58	94.99	95.23	95.23	97.37	70.76
004A/blue-winged_teal/Maine/UGAI15-7617/2015(H4N6)_NS	99.94	99.94	99.94		71.18	71.18	71.18	94.93	94.93	94.93	94.93	94.93	94.93	95.47	71.18	71.18	95.29	70.82	70.82	95.17	95.17	95.29	95.17	95.53	71.3	71.18	95.47	95.29	95.41	70.58	71.18	71.18	71.18	95.23	71.3	97.26	97.32	95.17	95.17	71.3	95.05	71.3	97.32	95.53	94.93	95.17	95.17	97.32	70.7
005A/mallard/Maine/UGAI15-7648/2015(H3N8)_NS	71.24	71.24	71.24	71.18		99.94	99.94	70.53	70.58	70.53	70.53	70.53	70.53	70.58	96.72	96.72	70.64	97.43	97.43	70.53	70.53	70.05	70.53	70.53	96.24	96.12	70.53	70.64	70.53	97.43	99.82	99.82	97.32	70.7	97.32	70.47	70.41	70.64	70.76	97.55	70.64	97.55	70.41	70.17	70.53	70.64	70.64	70.41	97.32
006A/mallard/Maine/UGAI15-7667/2015(H3N8)_NS	71.24	71.24	71.24	71.18	99.94		100	70.53	70.58	70.53	70.53	70.53	70.53	70.58	96.78	96.78	70.64	97.49	97.49	70.53	70.53	70.05	70.53	70.53	96.3	96.18	70.53	70.64	70.53	97.49	99.88	99.88	97.37	70.7	97.37	70.47	70.41	70.64	70.76	97.61	70.64	97.61	70.41	70.17	70.53	70.64	70.64	70.41	97.37
007A/mallard/Maine/UGAI15-7670/2015(H3N8)_NS	71.24	71.24	71.24	71.18	99.94	100		70.53	70.58	70.53	70.53	70.53	70.53	70.58	96.78	96.78	70.64	97.49	97.49	70.53	70.53	70.05	70.53	70.53	96.3	96.18	70.53	70.64	70.53	97.49	99.88	99.88	97.37	70.7	97.37	70.47	70.41	70.64	70.76	97.61	70.64	97.61	70.41	70.17	70.53	70.64	70.64	70.41	97.37
008A/mallard/Maine/UGAI15-7687/2015(H3N2)_NS	94.99	94.99	94.99	94.93	70.53	70.53	70.53		99.94	100	100	100	100	97.67	70.76	70.76	98.21	70.64	70.64	98.09	98.09	97.02	98.09	97.73	71.36	71.24	97.67	98.69	98.81	70.64	70.53	70.53	71.36	98.15	71.48	95.29	95.35	98.09	97.85	71.36	97.73	71.36	95.35	97.49	97.14	98.09	98.09	95.35	70.76
009A/mallard/Maine/UGAI15-7688/2015(H3N2)_NS	94.99	94.99	94.99	94.93	70.58	70.58	70.58	99.94		99.94	99.94	99.94	99.94	97.61	70.82	70.82	98.15	70.7	70.7	98.03	98.03	96.96	98.03	97.67	71.42	71.3	97.61	98.63	98.75	70.7	70.58	70.58	71.42	98.09	71.54	95.23	95.29	98.03	97.79	71.42	97.67	71.42	95.29	97.43	97.08	98.03	98.03	95.29	70.82
010A/mallard/Maine/UGAI15-7689/2015(H3N2)_NS	94.99	94.99	94.99	94.93	70.53	70.53	70.53	100	99.94		100	100	100	97.67	70.76	70.76	98.21	70.64	70.64	98.09	98.09	97.02	98.09	97.73	71.36	71.24	97.67	98.69	98.81	70.64	70.53	70.53	71.36	98.15	71.48	95.29	95.35	98.09	97.85	71.36	97.73	71.36	95.35	97.49	97.14	98.09	98.09	95.35	70.76
011A/mallard/Maine/UGAI15-7690/2015(H3N2)_NS	94.99	94.99	94.99	94.93	70.53	70.53	70.53	100	99.94	100		100	100	97.67	70.76	70.76	98.21	70.64	70.64	98.09	98.09	97.02	98.09	97.73	71.36	71.24	97.67	98.69	98.81	70.64	70.53	70.53	71.36	98.15	71.48	95.29	95.35	98.09	97.85	71.36	97.73	71.36	95.35	97.49	97.14	98.09	98.09	95.35	70.76
012A/mallard/Maine/UGAI15-7692/2015(H3N2)_NS	94.99	94.99	94.99	94.93	70.53	70.53	70.53	100	99.94	100	100		100	97.67	70.76	70.76	98.21	70.64	70.64	98.09	98.09	97.02	98.09	97.73	71.36	71.24	97.67	98.69	98.81	70.64	70.53	70.53	71.36	98.15	71.48	95.29	95.35	98.09	97.85	71.36	97.73	71.36	95.35	97.49	97.14	98.09	98.09	95.35	70.76
013A/American_black_duck/Maine/UGAI15-7694/2015(H3N2)_NS	94.99	94.99	94.99	94.93	70.53	70.53	70.53	100	99.94	100	100	100		97.67	70.76	70.76	98.21	70.64	70.64	98.09	98.09	97.02	98.09	97.73	71.36	71.24	97.67	98.69	98.81	70.64	70.53	70.53	71.36	98.15	71.48	95.29	95.35	98.09	97.85	71.36	97.73	71.36	95.35	97.49	97.14	98.09	98.09	95.35	70.76
014A/mallard/Maine/UGAI15-7722/2015(H10N3)_NS	95.53	95.53	95.53	95.47	70.58	70.58	70.58	97.67	97.61	97.67	97.67	97.67	97.67		70.82	70.82	97.79	70.7	70.7	97.91	97.91	98.51	97.91	99.7	71.18	71.06	99.64	98.03	98.15	70.7	70.58	70.58	71.42	97.73	71.54	95.58	95.64	97.67	97.43	71.42	97.32	71.42	95.64	99.22	98.87	97.67	97.67	95.64	70.82
015A/mallard/Maine/UGAI15-7790/2015(H3N2)_NS	71.24	71.24	71.24	71.18	96.72	96.78	96.78	70.76	70.82	70.76	70.76	70.76	70.76	70.82		100	70.88	96.42	96.42	70.88	70.88	70.53	70.88	70.76	95.7	95.58	70.76	70.88	70.76	96.42	96.9	96.9	97.02	70.94	97.02	70.47	70.41	70.88	70.76	97.02	70.64	97.02	70.41	70.41	70.64	70.88	70.88	70.41	96.3
016A/American_black_duck/Maine/UGAI15-7795/2015(H3N2)_NS	71.24	71.24	71.24	71.18	96.72	96.78	96.78	70.76	70.82	70.76	70.76	70.76	70.76	70.82	100		70.88	96.42	96.42	70.88	70.88	70.53	70.88	70.76	95.7	95.58	70.76	70.88	70.76	96.42	96.9	96.9	97.02	70.94	97.02	70.47	70.41	70.88	70.76	97.02	70.64	97.02	70.41	70.41	70.64	70.88	70.88	70.41	96.3
017A/Mallard/Maine/AH0063771S.8.017A/2015(H11N1)_NS	95.35	95.35	95.35	95.29	70.64	70.64	70.64	98.21	98.15	98.21	98.21	98.21	98.21	97.79	70.88	70.88		70.76	70.76	98.21	98.21	97.37	98.21	97.85	71.48	71.36	97.79	98.57	98.69	70.76	70.64	70.64	71.24	98.99	71.36	95.17	95.23	98.93	97.97	71.24	97.85	71.24	95.23	97.61	97.49	98.93	98.93	95.23	70.88
018A/mallard/Maryland/UGAI15-7850/2015(H4N6)_NS	70.88	70.88	70.88	70.82	97.43	97.49	97.49	70.64	70.7	70.64	70.64	70.64	70.64	70.7	96.42	96.42	70.76		100	70.53	70.53	70.17	70.53	70.64	95.7	95.58	70.64	70.76	70.64	98.81	97.61	97.61	96.9	70.82	97.02	70.11	70.05	70.76	70.64	97.26	70.53	97.26	70.05	70.53	70.64	70.76	70.76	70.05	98.69
019A/mallard/Maryland/UGAI15-7863/2015(H4N6)_NS	70.88	70.88	70.88	70.82	97.43	97.49	97.49	70.64	70.7	70.64	70.64	70.64	70.64	70.7	96.42	96.42	70.76	100		70.53	70.53	70.17	70.53	70.64	95.7	95.58	70.64	70.76	70.64	98.81	97.61	97.61	96.9	70.82	97.02	70.11	70.05	70.76	70.64	97.26	70.53	97.26	70.05	70.53	70.64	70.76	70.76	70.05	98.69
020A/mallard_x_black_duck/Maryland/UGAI15-7873/2015(H11N2)_NS	95.23	95.23	95.23	95.17	70.53	70.53	70.53	98.09	98.03	98.09	98.09	98.09	98.09	97.91	70.88	70.88	98.21	70.53	70.53		100	97.26	100	97.97	71	70.88	98.03	98.45	98.57	70.53	70.53	70.53	71	98.15	71.12	95.29	95.35	98.09	97.85	71	97.73	71	95.35	97.73	97.37	98.09	98.09	95.35	70.64
021A/mallard/Maryland/UGAI15-7876/2015(H11N2)_NS	95.23	95.23	95.23	95.17	70.53	70.53	70.53	98.09	98.03	98.09	98.09	98.09	98.09	97.91	70.88	70.88	98.21	70.53	70.53	100		97.26	100	97.97	71	70.88	98.03	98.45	98.57	70.53	70.53	70.53	71	98.15	71.12	95.29	95.35	98.09	97.85	71	97.73	71	95.35	97.73	97.37	98.09	98.09	95.35	70.64
022A/American_black_duck/Maryland/UGAI15-7883/2015(H1N1)_NS	95.35	95.35	95.35	95.29	70.05	70.05	70.05	97.02	96.96	97.02	97.02	97.02	97.02	98.51	70.53	70.53	97.37	70.17	70.17	97.26	97.26		97.26	98.57	70.64	70.53	98.51	97.37	97.49	70.17	70.05	70.05	70.88	97.32	71	95.17	95.23	97.26	97.02	70.88	96.9	70.88	95.23	98.09	97.73	97.26	97.26	95.23	70.29
023A/mallard/Maryland/UGAI15-7889/2015(H11N2)_NS	95.23	95.23	95.23	95.17	70.53	70.53	70.53	98.09	98.03	98.09	98.09	98.09	98.09	97.91	70.88	70.88	98.21	70.53	70.53	100	100	97.26		97.97	71	70.88	98.03	98.45	98.57	70.53	70.53	70.53	71	98.15	71.12	95.29	95.35	98.09	97.85	71	97.73	71	95.35	97.73	97.37	98.09	98.09	95.35	70.64
024A/mallard/Maryland/UGAI15-7902/2015(H6N2)_NS	95.58	95.58	95.58	95.53	70.53	70.53	70.53	97.73	97.67	97.73	97.73	97.73	97.73	99.7	70.76	70.76	97.85	70.64	70.64	97.97	97.97	98.57	97.97		71.12	71	99.7	98.09	98.21	70.64	70.53	70.53	71.36	97.79	71.48	95.64	95.7	97.73	97.49	71.36	97.37	71.36	95.7	99.28	98.93	97.73	97.73	95.7	70.76
025A/mallard/Maryland/UGAI15-7931/2015(H4N9)_NS	71.36	71.36	71.36	71.3	96.24	96.3	96.3	71.36	71.42	71.36	71.36	71.36	71.36	71.18	95.7	95.7	71.48	95.7	95.7	71	71	70.64	71	71.12		99.88	71.12	71.24	71.12	95.7	96.42	96.42	96.78	71.3	96.78	70.58	70.53	71.24	71.12	96.54	71	96.54	70.53	70.76	71.12	71.24	71.24	70.53	95.58
026A/American_black_duck/Maryland/UGAI15-7932/2015(H4N9)_NS	71.24	71.24	71.24	71.18	96.12	96.18	96.18	71.24	71.3	71.24	71.24	71.24	71.24	71.06	95.58	95.58	71.36	95.58	95.58	70.88	70.88	70.53	70.88	71	99.88		71	71.12	71	95.58	96.3	96.3	96.66	71.18	96.66	70.47	70.41	71.12	71	96.42	70.88	96.42	70.41	70.64	71	71.12	71.12	70.41	95.47
027A/mallard/Maryland/UGAI15-7965/2015(H6N2)_NS	95.53	95.53	95.53	95.47	70.53	70.53	70.53	97.67	97.61	97.67	97.67	97.67	97.67	99.64	70.76	70.76	97.79	70.64	70.64	98.03	98.03	98.51	98.03	99.7	71.12	71		98.03	98.15	70.64	70.53	70.53	71.36	97.73	71.48	95.58	95.64	97.67	97.43	71.36	97.32	71.36	95.64	99.22	98.87	97.67	97.67	95.64	70.76
028A/mallard/Maryland/UGAI15-8190/2015(H4N6)_NS	95.35	95.35	95.35	95.29	70.64	70.64	70.64	98.69	98.63	98.69	98.69	98.69	98.69	98.03	70.88	70.88	98.57	70.76	70.76	98.45	98.45	97.37	98.45	98.09	71.24	71.12	98.03		99.88	70.76	70.64	70.64	71.48	98.51	71.6	95.41	95.47	98.45	98.21	71.48	98.09	71.48	95.47	97.85	97.73	98.45	98.45	95.47	70.88
029A/American_black_duck/Maryland/UGAI15-8195/2015(H4N6)_NS	95.47	95.47	95.47	95.41	70.53	70.53	70.53	98.81	98.75	98.81	98.81	98.81	98.81	98.15	70.76	70.76	98.69	70.64	70.64	98.57	98.57	97.49	98.57	98.21	71.12	71	98.15	99.88		70.64	70.53	70.53	71.36	98.63	71.48	95.53	95.58	98.57	98.33	71.36	98.21	71.36	95.58	97.97	97.85	98.57	98.57	95.58	70.76
030A/mallard/Maryland/UGAI15-8423/2015(H3N1)_NS	70.64	70.64	70.64	70.58	97.43	97.49	97.49	70.64	70.7	70.64	70.64	70.64	70.64	70.7	96.42	96.42	70.76	98.81	98.81	70.53	70.53	70.17	70.53	70.64	95.7	95.58	70.64	70.76	70.64		97.61	97.61	96.78	70.82	96.9	70.11	70.05	70.76	70.64	97.26	70.53	97.26	70.05	70.29	70.64	70.76	70.76	70.05	99.4
031A/American_black_duck/Maine/UGAI16-5397/2016(H3N8)_NS	71.24	71.24	71.24	71.18	99.82	99.88	99.88	70.53	70.58	70.53	70.53	70.53	70.53	70.58	96.9	96.9	70.64	97.61	97.61	70.53	70.53	70.05	70.53	70.53	96.42	96.3	70.53	70.64	70.53	97.61		100	97.49	70.7	97.49	70.47	70.41	70.64	70.76	97.73	70.64	97.73	70.41	70.17	70.53	70.64	70.64	70.41	97.49
032A/mallard/Maine/UGAI16-5404/2016(H3N2)_NS	71.24	71.24	71.24	71.18	99.82	99.88	99.88	70.53	70.58	70.53	70.53	70.53	70.53	70.58	96.9	96.9	70.64	97.61	97.61	70.53	70.53	70.05	70.53	70.53	96.42	96.3	70.53	70.64	70.53	97.61	100		97.49	70.7	97.49	70.47	70.41	70.64	70.76	97.73	70.64	97.73	70.41	70.17	70.53	70.64	70.64	70.41	97.49
033A/mallard/Maine/UGAI16-5406/2016(H3N8)_NS	71.24	71.24	71.24	71.18	97.32	97.37	97.37	71.36	71.42	71.36	71.36	71.36	71.36	71.42	97.02	97.02	71.24	96.9	96.9	71	71	70.88	71	71.36	96.78	96.66	71.36	71.48	71.36	96.78	97.49	97.49		71.3	99.52	70.23	70.17	71.24	71.12	99.05	71	99.05	70.17	71	71.24	71.24	71.24	70.17	96.66
034A/mallard/Maine/UGAI16-5416/2016(H4N6)_NS	95.29	95.29	95.29	95.23	70.7	70.7	70.7	98.15	98.09	98.15	98.15	98.15	98.15	97.73	70.94	70.94	98.99	70.82	70.82	98.15	98.15	97.32	98.15	97.79	71.3	71.18	97.73	98.51	98.63	70.82	70.7	70.7	71.3		71.42	95.35	95.41	99.94	98.15	71.3	98.03	71.3	95.41	97.55	97.2	99.82	99.94	95.41	70.94
035A/mallard/Maine/UGAI16-5418/2016(H3N8)_NS	71.36	71.36	71.36	71.3	97.32	97.37	97.37	71.48	71.54	71.48	71.48	71.48	71.48	71.54	97.02	97.02	71.36	97.02	97.02	71.12	71.12	71	71.12	71.48	96.78	96.66	71.48	71.6	71.48	96.9	97.49	97.49	99.52	71.42		70.47	70.41	71.36	71.24	99.05	71.12	99.05	70.41	71.12	71.36	71.36	71.36	70.41	96.78
036A/mallard/Maine/UGAI16-5420/2016(H4N6)_NS	97.32	97.32	97.32	97.26	70.47	70.47	70.47	95.29	95.23	95.29	95.29	95.29	95.29	95.58	70.47	70.47	95.17	70.11	70.11	95.29	95.29	95.17	95.29	95.64	70.58	70.47	95.58	95.41	95.53	70.11	70.47	70.47	70.23	95.35	70.47		99.94	95.29	95.53	70.35	95.41	70.35	99.94	95.41	95.05	95.29	95.29	99.94	70.47
037A/mallard/Maine/UGAI16-5421/2016(H4N6)_NS	97.37	97.37	97.37	97.32	70.41	70.41	70.41	95.35	95.29	95.35	95.35	95.35	95.35	95.64	70.41	70.41	95.23	70.05	70.05	95.35	95.35	95.23	95.35	95.7	70.53	70.41	95.64	95.47	95.58	70.05	70.41	70.41	70.17	95.41	70.41	99.94		95.35	95.58	70.29	95.47	70.29	100	95.47	95.11	95.35	95.35	100	70.41
038A/mallard/Maine/UGAI16-5424/2016(H4N6)_NS	95.23	95.23	95.23	95.17	70.64	70.64	70.64	98.09	98.03	98.09	98.09	98.09	98.09	97.67	70.88	70.88	98.93	70.76	70.76	98.09	98.09	97.26	98.09	97.73	71.24	71.12	97.67	98.45	98.57	70.76	70.64	70.64	71.24	99.94	71.36	95.29	95.35		98.09	71.24	97.97	71.24	95.35	97.49	97.14	99.76	100	95.35	70.88
039A/mallard/Maine/UGAI16-5426/2016(H4N6)_NS	95.23	95.23	95.23	95.17	70.76	70.76	70.76	97.85	97.79	97.85	97.85	97.85	97.85	97.43	70.76	70.76	97.97	70.64	70.64	97.85	97.85	97.02	97.85	97.49	71.12	71	97.43	98.21	98.33	70.64	70.76	70.76	71.12	98.15	71.24	95.53	95.58	98.09		71.12	99.88	71.12	95.58	97.26	96.9	98.09	98.09	95.58	70.76
040A/mallard/Maine/UGAI16-5427/2016(H4N6)_NS	71.36	71.36	71.36	71.3	97.55	97.61	97.61	71.36	71.42	71.36	71.36	71.36	71.36	71.42	97.02	97.02	71.24	97.26	97.26	71	71	70.88	71	71.36	96.54	96.42	71.36	71.48	71.36	97.26	97.73	97.73	99.05	71.3	99.05	70.35	70.29	71.24	71.12		71	100	70.29	71	71.24	71.24	71.24	70.29	97.14
041A/mallard/Maine/UGAI16-5428/2016(H11N1)_NS	95.11	95.11	95.11	95.05	70.64	70.64	70.64	97.73	97.67	97.73	97.73	97.73	97.73	97.32	70.64	70.64	97.85	70.53	70.53	97.73	97.73	96.9	97.73	97.37	71	70.88	97.32	98.09	98.21	70.53	70.64	70.64	71	98.03	71.12	95.41	95.47	97.97	99.88	71		71	95.47	97.14	96.78	97.97	97.97	95.47	70.64
042A/mallard/Maine/UGAI16-5429/2016(H4N6)_NS	71.36	71.36	71.36	71.3	97.55	97.61	97.61	71.36	71.42	71.36	71.36	71.36	71.36	71.42	97.02	97.02	71.24	97.26	97.26	71	71	70.88	71	71.36	96.54	96.42	71.36	71.48	71.36	97.26	97.73	97.73	99.05	71.3	99.05	70.35	70.29	71.24	71.12	100	71		70.29	71	71.24	71.24	71.24	70.29	97.14
043A/American_black_duck/Maine/UGAI16-5431/2016(H4N6)_NS	97.37	97.37	97.37	97.32	70.41	70.41	70.41	95.35	95.29	95.35	95.35	95.35	95.35	95.64	70.41	70.41	95.23	70.05	70.05	95.35	95.35	95.23	95.35	95.7	70.53	70.41	95.64	95.47	95.58	70.05	70.41	70.41	70.17	95.41	70.41	99.94	100	95.35	95.58	70.29	95.47	70.29		95.47	95.11	95.35	95.35	100	70.41
044A/American_black_duck/Maine/UGAI16-5433/2016(H3N8)_NS	95.58	95.58	95.58	95.53	70.17	70.17	70.17	97.49	97.43	97.49	97.49	97.49	97.49	99.22	70.41	70.41	97.61	70.53	70.53	97.73	97.73	98.09	97.73	99.28	70.76	70.64	99.22	97.85	97.97	70.29	70.17	70.17	71	97.55	71.12	95.41	95.47	97.49	97.26	71	97.14	71	95.47		98.69	97.49	97.49	95.47	70.41
045A/mallard/Maine/UGAI16-5445/2016(H3N8)_NS	94.99	94.99	94.99	94.93	70.53	70.53	70.53	97.14	97.08	97.14	97.14	97.14	97.14	98.87	70.64	70.64	97.49	70.64	70.64	97.37	97.37	97.73	97.37	98.93	71.12	71	98.87	97.73	97.85	70.64	70.53	70.53	71.24	97.2	71.36	95.05	95.11	97.14	96.9	71.24	96.78	71.24	95.11	98.69		97.14	97.14	95.11	70.76
046A/mallard/Maine/UGAI16-5448/2016(H4N6)_NS	95.23	95.23	95.23	95.17	70.64	70.64	70.64	98.09	98.03	98.09	98.09	98.09	98.09	97.67	70.88	70.88	98.93	70.76	70.76	98.09	98.09	97.26	98.09	97.73	71.24	71.12	97.67	98.45	98.57	70.76	70.64	70.64	71.24	99.82	71.36	95.29	95.35	99.76	98.09	71.24	97.97	71.24	95.35	97.49	97.14		99.76	95.35	70.88
047A/American_black_duck/Maine/UGAI16-5451/2016(H4N6)_NS	95.23	95.23	95.23	95.17	70.64	70.64	70.64	98.09	98.03	98.09	98.09	98.09	98.09	97.67	70.88	70.88	98.93	70.76	70.76	98.09	98.09	97.26	98.09	97.73	71.24	71.12	97.67	98.45	98.57	70.76	70.64	70.64	71.24	99.94	71.36	95.29	95.35	100	98.09	71.24	97.97	71.24	95.35	97.49	97.14	99.76		95.35	70.88
048A/American_black_duck/Maine/UGAI16-5454/2016(H4N6)_NS	97.37	97.37	97.37	97.32	70.41	70.41	70.41	95.35	95.29	95.35	95.35	95.35	95.35	95.64	70.41	70.41	95.23	70.05	70.05	95.35	95.35	95.23	95.35	95.7	70.53	70.41	95.64	95.47	95.58	70.05	70.41	70.41	70.17	95.41	70.41	99.94	100	95.35	95.58	70.29	95.47	70.29	100	95.47	95.11	95.35	95.35		70.41
049A/mallard/Maine/UGAI16-5460/2016(H4N6)_NS	70.76	70.76	70.76	70.7	97.32	97.37	97.37	70.76	70.82	70.76	70.76	70.76	70.76	70.82	96.3	96.3	70.88	98.69	98.69	70.64	70.64	70.29	70.64	70.76	95.58	95.47	70.76	70.88	70.76	99.4	97.49	97.49	96.66	70.94	96.78	70.47	70.41	70.88	70.76	97.14	70.64	97.14	70.41	70.41	70.76	70.88	70.88	70.41
050A/American_black_duck/Maine/UGAI16-5466/2016(H9N9)_NS	95.58	95.58	95.58	95.53	70.64	70.64	70.64	97.73	97.67	97.73	97.73	97.73	97.73	99.46	70.88	70.88	97.85	70.76	70.76	97.97	97.97	98.33	97.97	99.52	71.24	71.12	99.46	98.09	98.21	70.76	70.64	70.64	71.48	97.79	71.6	95.64	95.7	97.73	97.49	71.48	97.37	71.48	95.7	99.28	99.4	97.73	97.73	95.7	70.88
051A/American_black_duck/Maine/UGAI16-5479/2016(H4N6)_NS	71	71	71	70.94	96.96	97.02	97.02	70.76	70.82	70.76	70.76	70.76	70.76	70.82	96.54	96.54	70.88	96.3	96.3	70.41	70.41	70.53	70.41	70.76	96.3	96.18	70.76	70.88	70.76	96.3	97.14	97.14	98.57	70.94	98.57	69.99	69.93	70.88	70.53	98.57	70.41	98.57	69.93	70.41	70.64	70.88	70.88	69.93	96.18
052A/mallard/Maine/UGAI16-5482/2016(H4N6)_NS	71.12	71.12	71.12	71.06	96.96	97.02	97.02	70.88	70.94	70.88	70.88	70.88	70.88	70.94	96.66	96.66	71	96.42	96.42	70.53	70.53	70.64	70.53	70.88	96.42	96.3	70.88	71	70.88	96.42	97.14	97.14	98.69	71.06	98.69	70.11	70.05	71	70.64	98.69	70.53	98.69	70.05	70.53	70.76	71	71	70.05	96.3
053A/American_black_duck/Maine/UGAI16-5487/2016(H9N9)_NS	95.58	95.58	95.58	95.53	70.64	70.64	70.64	97.73	97.67	97.73	97.73	97.73	97.73	99.46	70.88	70.88	97.85	70.76	70.76	97.97	97.97	98.33	97.97	99.52	71.24	71.12	99.46	98.09	98.21	70.76	70.64	70.64	71.48	97.79	71.6	95.64	95.7	97.73	97.49	71.48	97.37	71.48	95.7	99.28	99.4	97.73	97.73	95.7	70.88
054A/American_black_duck/Maine/UGAI16-5507/2016(H4N6)_NS	71.06	71.06	71.06	71	96.9	96.96	96.96	70.82	70.88	70.82	70.82	70.82	70.82	70.88	96.6	96.6	70.94	96.36	96.36	70.47	70.47	70.58	70.47	70.82	96.36	96.24	70.82	70.94	70.82	96.36	97.08	97.08	98.63	71	98.63	70.05	69.99	70.94	70.58	98.63	70.47	98.63	69.99	70.47	70.7	70.94	70.94	69.99	96.24
055A/American_black_duck/Maine/UGAI16-5510/2016(H4N6)_NS	71.12	71.12	71.12	71.06	96.96	97.02	97.02	70.88	70.94	70.88	70.88	70.88	70.88	70.94	96.66	96.66	71	96.42	96.42	70.53	70.53	70.64	70.53	70.88	96.42	96.3	70.88	71	70.88	96.42	97.14	97.14	98.69	71.06	98.69	70.11	70.05	71	70.64	98.69	70.53	98.69	70.05	70.53	70.76	71	71	70.05	96.3
056A/American_black_duck/Maine/UGAI16-5511/2016(H4N6)_NS	71.12	71.12	71.12	71.06	96.96	97.02	97.02	70.88	70.94	70.88	70.88	70.88	70.88	70.94	96.66	96.66	71	96.42	96.42	70.53	70.53	70.64	70.53	70.88	96.42	96.3	70.88	71	70.88	96.42	97.14	97.14	98.69	71.06	98.69	70.11	70.05	71	70.64	98.69	70.53	98.69	70.05	70.53	70.76	71	71	70.05	96.3
057A/American_black_duck/Maine/UGAI16-5512/2016(H4N6)_NS	71.06	71.06	71.06	71	96.9	96.96	96.96	70.82	70.88	70.82	70.82	70.82	70.82	70.88	96.6	96.6	70.94	96.36	96.36	70.47	70.47	70.58	70.47	70.82	96.36	96.24	70.82	70.94	70.82	96.36	97.08	97.08	98.63	71	98.63	70.05	69.99	70.94	70.58	98.63	70.47	98.63	69.99	70.47	70.7	70.94	70.94	69.99	96.24
058A/mallard/Maryland/UGAI16-5525/2016(H11N9)_NS	95.23	95.23	95.23	95.17	70.17	70.17	70.17	97.37	97.32	97.37	97.37	97.37	97.37	98.87	70.41	70.41	97.49	70.53	70.53	97.73	97.73	98.21	97.73	98.93	70.76	70.64	98.87	97.73	97.85	70.76	70.17	70.17	71	97.43	71.12	95.53	95.58	97.37	97.14	71	97.02	71	95.58	98.45	98.09	97.37	97.37	95.58	70.64
059A/mallard/Maryland/UGAI16-5526/2016(H1N2)_NS	70.76	70.76	70.76	70.7	97.32	97.37	97.37	70.76	70.82	70.76	70.76	70.76	70.76	70.82	96.3	96.3	70.88	98.69	98.69	70.64	70.64	70.29	70.64	70.76	95.58	95.47	70.76	70.88	70.76	99.4	97.49	97.49	96.66	70.94	96.78	70.47	70.41	70.88	70.76	97.14	70.64	97.14	70.41	70.41	70.76	70.88	70.88	70.41	100
060A/mallard/Maryland/UGAI16-5536/2016(H3N6)_NS	70.82	70.82	70.82	70.76	97.2	97.26	97.26	70.76	70.82	70.76	70.76	70.76	70.76	70.82	96.3	96.3	70.88	98.57	98.57	70.64	70.64	70.29	70.64	70.76	95.47	95.35	70.76	70.88	70.76	99.28	97.37	97.37	96.54	70.94	96.66	70.53	70.47	70.88	70.76	97.02	70.64	97.02	70.47	70.41	70.76	70.88	70.88	70.47	99.88
061A/mallard/Maryland/UGAI16-5539/2016(H3N6)_NS	70.64	70.64	70.64	70.58	97.2	97.26	97.26	70.64	70.7	70.64	70.64	70.64	70.64	70.7	96.18	96.18	70.76	98.57	98.57	70.53	70.53	70.17	70.53	70.64	95.47	95.35	70.64	70.76	70.64	99.28	97.37	97.37	96.54	70.82	96.66	70.35	70.29	70.76	70.64	97.02	70.53	97.02	70.29	70.29	70.64	70.76	70.76	70.29	99.88
062A/mallard/Maryland/UGAI16-5540/2016(H3N6)_NS	70.76	70.76	70.76	70.7	97.32	97.37	97.37	70.76	70.82	70.76	70.76	70.76	70.76	70.82	96.3	96.3	70.88	98.69	98.69	70.64	70.64	70.29	70.64	70.76	95.58	95.47	70.76	70.88	70.76	99.4	97.49	97.49	96.66	70.94	96.78	70.47	70.41	70.88	70.76	97.14	70.64	97.14	70.41	70.41	70.76	70.88	70.88	70.41	100
063A/mallard/Maryland/UGAI16-5544/2016(H3N6)_NS	70.76	70.76	70.76	70.7	97.32	97.37	97.37	70.76	70.82	70.76	70.76	70.76	70.76	70.82	96.3	96.3	70.88	98.69	98.69	70.64	70.64	70.29	70.64	70.76	95.58	95.47	70.76	70.88	70.76	99.4	97.49	97.49	96.66	70.94	96.78	70.47	70.41	70.88	70.76	97.14	70.64	97.14	70.41	70.41	70.76	70.88	70.88	70.41	100
064A/mallard/Maryland/UGAI16-5545/2016(H3N6)_NS	70.76	70.76	70.76	70.7	97.32	97.37	97.37	70.76	70.82	70.76	70.76	70.76	70.76	70.82	96.3	96.3	70.88	98.69	98.69	70.64	70.64	70.29	70.64	70.76	95.58	95.47	70.76	70.88	70.76	99.4	97.49	97.49	96.66	70.94	96.78	70.47	70.41	70.88	70.76	97.14	70.64	97.14	70.41	70.41	70.76	70.88	70.88	70.41	100
065A/American_black_duck/Maryland/UGAI16-5588/2016(H1N1)_NS	95.47	95.47	95.47	95.41	70.64	70.64	70.64	97.49	97.43	97.49	97.49	97.49	97.49	99.22	71.12	71.12	97.61	70.76	70.76	97.73	97.73	98.09	97.73	99.28	71.24	71.12	99.22	97.85	97.97	70.76	70.64	70.64	71.36	97.55	71.6	95.64	95.7	97.49	97.26	71.48	97.14	71.48	95.7	98.81	98.45	97.49	97.49	95.7	70.88
066A/American_black_duck/Maryland/UGAI16-5589/2016(H1N1)_NS	70.64	70.64	70.64	70.58	97.43	97.49	97.49	70.64	70.7	70.64	70.64	70.64	70.64	70.7	96.18	96.18	70.76	98.57	98.57	70.53	70.53	70.17	70.53	70.64	95.47	95.35	70.64	70.76	70.64	99.76	97.61	97.61	96.54	70.82	96.66	70.11	70.05	70.76	70.64	97.02	70.53	97.02	70.05	70.29	70.64	70.76	70.76	70.05	99.16
067A/northern_shoveler/Maryland/UGAI16-5592/2016(H11N9)_NS	95.35	95.35	95.35	95.29	70.29	70.29	70.29	97.49	97.43	97.49	97.49	97.49	97.49	98.99	70.53	70.53	97.61	70.64	70.64	97.73	97.73	98.33	97.73	99.05	70.88	70.76	98.99	97.85	97.97	70.88	70.29	70.29	71.12	97.55	71.24	95.64	95.7	97.49	97.26	71.12	97.14	71.12	95.7	98.57	98.21	97.49	97.49	95.7	70.76
068A/green-winged_teal/Maryland/UGAI16-5593/2016(H4N6)_NS	70.94	70.94	70.94	70.88	97.26	97.32	97.32	70.94	71	70.94	70.94	70.94	70.94	71	96.24	96.24	71.06	98.27	98.27	71.06	71.06	70.47	71.06	70.94	95.29	95.17	70.94	71.06	70.94	99.46	97.43	97.43	96.36	71.12	96.48	70.29	70.23	71.06	70.94	96.96	70.82	96.96	70.23	70.58	70.94	71.06	71.06	70.23	98.87
069A/mallard/Maryland/16-042534-2/2016(H5N2)_NS	95.47	95.47	95.47	95.41	70.53	70.53	70.53	97.49	97.43	97.49	97.49	97.49	97.49	99.22	70.76	70.76	97.61	70.64	70.64	97.97	97.97	98.09	97.97	99.28	71.12	71	99.22	97.85	97.97	70.64	70.53	70.53	71.36	97.55	71.48	95.53	95.58	97.49	97.26	71.36	97.14	71.36	95.58	99.05	99.16	97.49	97.49	95.58	70.76
070A/mallard_duck/Maryland/16OS2484/2016(H1N1)_NS	94.99	94.99	94.99	94.93	70.64	70.64	70.64	97.61	97.55	97.61	97.61	97.61	97.61	98.87	70.64	70.64	97.73	70.53	70.53	98.09	98.09	98.21	98.09	98.93	71	70.88	98.87	97.97	98.09	70.53	70.64	70.64	71.24	97.67	71.36	95.05	95.11	97.61	97.37	71.24	97.26	71.24	95.11	98.45	98.09	97.61	97.61	95.11	70.64
071A/mallard_duck/Maryland/16OS2508/2016(H1N1)_NS	94.99	94.99	94.99	94.93	70.64	70.64	70.64	97.61	97.55	97.61	97.61	97.61	97.61	98.87	70.64	70.64	97.73	70.53	70.53	98.09	98.09	98.21	98.09	98.93	71	70.88	98.87	97.97	98.09	70.53	70.64	70.64	71.24	97.67	71.36	95.05	95.11	97.61	97.37	71.24	97.26	71.24	95.11	98.45	98.09	97.61	97.61	95.11	70.64
072A/mallard_duck/Maryland/16OS2571/2016(H1N1)_NS	71	71	71	70.94	96.72	96.78	96.78	71	71.06	71	71	71	71	71.06	95.94	95.94	71.12	98.09	98.09	70.64	70.64	70.53	70.64	71	95.23	95.11	71	71.12	71	99.28	96.9	96.9	96.3	71.18	96.42	70.47	70.41	71.12	71	96.78	70.88	96.78	70.41	70.64	71	71.12	71.12	70.41	98.69
073A/mallard_duck/Maryland/16OS2621/2016(H1N9)_NS	95.35	95.35	95.35	95.29	70.29	70.29	70.29	97.37	97.32	97.37	97.37	97.37	97.37	98.99	70.53	70.53	97.49	70.64	70.64	97.61	97.61	98.21	97.61	99.05	70.88	70.76	98.99	97.73	97.85	70.76	70.29	70.29	71.12	97.43	71.24	95.64	95.7	97.37	97.14	71.12	97.02	71.12	95.7	98.57	98.21	97.37	97.37	95.7	70.64
074A/pintail_duck/Maryland/16OS3852/2016(H11N9)_NS	95.58	95.58	95.58	95.53	70.64	70.64	70.64	97.73	97.67	97.73	97.73	97.73	97.73	99.22	70.88	70.88	97.85	70.76	70.76	97.97	97.97	98.57	97.97	99.28	71.24	71.12	99.22	98.09	98.21	70.76	70.64	70.64	71.48	97.79	71.6	95.76	95.82	97.73	97.49	71.48	97.37	71.48	95.82	98.81	98.45	97.73	97.73	95.82	70.88
075A/American_wigeon/Maryland/16OS5139/2016(H6N8)_NS	70.76	70.76	70.76	70.7	97.67	97.73	97.73	70.76	70.82	70.76	70.76	70.76	70.76	70.82	96.66	96.66	70.88	98.57	98.57	70.64	70.64	70.29	70.64	70.76	96.18	96.06	70.76	70.88	70.76	98.57	97.85	97.85	97.26	70.94	97.37	70.23	70.17	70.88	70.76	97.73	70.64	97.73	70.17	70.41	70.76	70.88	70.88	70.17	98.45
076A/mallard/Maine/ME-Y17-033/2017(H4N6)_NS	95.94	95.94	95.94	95.88	71	71	71	97.85	97.79	97.85	97.85	97.85	97.85	97.43	71.48	71.48	97.97	71.12	71.12	97.85	97.85	97.02	97.85	97.49	71.6	71.48	97.43	98.21	98.33	71.36	71	71	71.6	97.91	71.72	95.76	95.82	97.85	98.09	71.6	97.97	71.6	95.82	97.26	96.9	97.85	97.85	95.82	71
077A/mallard_x_black_duck/Maine/ME-Y17-059/2017(H4N6)_NS	95.94	95.94	95.94	95.88	71	71	71	97.85	97.79	97.85	97.85	97.85	97.85	97.43	71.48	71.48	97.97	71.12	71.12	97.85	97.85	97.02	97.85	97.49	71.6	71.48	97.43	98.21	98.33	71.36	71	71	71.6	97.91	71.72	95.76	95.82	97.85	98.09	71.6	97.97	71.6	95.82	97.26	96.9	97.85	97.85	95.82	71
078A/mallard/Maine/ME-Y17-060/2017(H4N6)_NS	95.94	95.94	95.94	95.88	71	71	71	97.85	97.79	97.85	97.85	97.85	97.85	97.43	71.48	71.48	97.97	71.12	71.12	97.85	97.85	97.02	97.85	97.49	71.6	71.48	97.43	98.21	98.33	71.36	71	71	71.6	97.91	71.72	95.76	95.82	97.85	98.09	71.6	97.97	71.6	95.82	97.26	96.9	97.85	97.85	95.82	71
079A/mallard/Maine/ME-Y17-064/2017(H3N8)_NS	71.24	71.24	71.24	71.18	97.32	97.37	97.37	71.24	71.3	71.24	71.24	71.24	71.24	71.06	97.02	97.02	71.12	97.14	97.14	70.88	70.88	70.53	70.88	71	96.78	96.66	71	71.36	71.24	97.02	97.49	97.49	99.28	71.18	99.28	70.23	70.17	71.12	71	98.81	70.88	98.81	70.17	70.64	70.88	71.12	71.12	70.17	96.9
080A/mallard/Maine/ME-Y17-065/2017(H4N6)_NS	95.35	95.35	95.35	95.29	70.53	70.53	70.53	97.97	97.91	97.97	97.97	97.97	97.97	97.79	70.76	70.76	98.09	70.41	70.41	99.16	99.16	97.14	99.16	97.85	70.88	70.76	97.79	98.45	98.57	70.41	70.53	70.53	70.88	98.03	71	95.41	95.47	97.97	97.73	70.88	97.61	70.88	95.47	97.61	97.26	97.97	97.97	95.47	70.29
081A/mallard/Maine/ME-Y17-066/2017(H3N8)_NS	71.24	71.24	71.24	71.18	97.32	97.37	97.37	71.24	71.3	71.24	71.24	71.24	71.24	71.06	97.02	97.02	71.12	97.14	97.14	70.88	70.88	70.53	70.88	71	96.78	96.66	71	71.36	71.24	97.02	97.49	97.49	99.28	71.18	99.28	70.23	70.17	71.12	71	98.81	70.88	98.81	70.17	70.64	70.88	71.12	71.12	70.17	96.9
082A/mallard/Maine/ME-Y17-068/2017(H4N6)_NS	95.29	95.29	95.29	95.23	70.47	70.47	70.47	97.91	97.85	97.91	97.91	97.91	97.91	97.73	70.7	70.7	98.03	70.35	70.35	99.11	99.11	97.08	99.11	97.79	70.82	70.7	97.73	98.39	98.51	70.35	70.47	70.47	70.82	97.97	70.94	95.35	95.41	97.91	97.67	70.82	97.55	70.82	95.41	97.55	97.2	97.91	97.91	95.41	70.23
083A/mallard/Maine/ME-Y17-102/2017(H3N6)_NS	71.48	71.48	71.48	71.42	97.43	97.49	97.49	71.48	71.54	71.48	71.48	71.48	71.48	71.54	96.9	96.9	71.36	97.14	97.14	71.12	71.12	71	71.12	71.48	96.42	96.3	71.48	71.6	71.48	97.14	97.61	97.61	98.93	71.42	99.16	70.47	70.41	71.36	71.24	99.88	71.12	99.88	70.41	71.12	71.36	71.36	71.36	70.41	97.02
084A/mallard/Maine/ME-Y17-123/2017(H4N6)_NS	95.35	95.35	95.35	95.29	70.53	70.53	70.53	97.61	97.55	97.61	97.61	97.61	97.61	99.22	70.76	70.76	97.61	70.64	70.64	97.73	97.73	98.09	97.73	99.28	71.12	71	99.22	97.85	97.97	70.64	70.53	70.53	71.36	97.55	71.48	95.41	95.47	97.49	97.49	71.36	97.37	71.36	95.47	99.05	99.16	97.49	97.49	95.47	70.76
085A/mallard/Maine/ME-Y17-135/2017(H8N4)_NS	95.82	95.82	95.82	95.76	70.88	70.88	70.88	97.73	97.67	97.73	97.73	97.73	97.73	97.32	71.36	71.36	97.85	71	71	97.73	97.73	96.9	97.73	97.37	71.48	71.36	97.32	98.09	98.21	71.24	70.88	70.88	71.48	97.79	71.6	95.64	95.7	97.73	98.21	71.48	98.09	71.48	95.7	97.14	96.78	97.73	97.73	95.7	70.88
086A/mallard/Maine/ME-Y17-142/2017(H4N6)_NS	95.35	95.35	95.35	95.29	70.53	70.53	70.53	97.97	97.91	97.97	97.97	97.97	97.97	97.79	70.76	70.76	98.09	70.41	70.41	99.16	99.16	97.14	99.16	97.85	70.88	70.76	97.79	98.45	98.57	70.41	70.53	70.53	70.88	98.03	71	95.41	95.47	97.97	97.73	70.88	97.61	70.88	95.47	97.61	97.26	97.97	97.97	95.47	70.29
087A/mallard/Maine/ME-Y17-144/2017(H3N6)_NS	71.48	71.48	71.48	71.42	97.43	97.49	97.49	71.48	71.54	71.48	71.48	71.48	71.48	71.54	96.9	96.9	71.36	97.14	97.14	71.12	71.12	71	71.12	71.48	96.42	96.3	71.48	71.6	71.48	97.14	97.61	97.61	98.93	71.42	99.16	70.47	70.41	71.36	71.24	99.88	71.12	99.88	70.41	71.12	71.36	71.36	71.36	70.41	97.02
088A/mallard/Maine/ME-Y17-157/2017(H3N8)_NS	71.36	71.36	71.36	71.3	97.2	97.26	97.26	71.36	71.42	71.36	71.36	71.36	71.36	71.42	96.78	96.78	71.24	96.66	96.66	71	71	70.88	71	71.36	96.54	96.42	71.36	71.48	71.36	96.54	97.37	97.37	99.28	71.3	99.28	70.35	70.29	71.24	71.12	98.81	71	98.81	70.29	71	71.24	71.24	71.24	70.29	96.42
089A/mallard/Maine/ME-Y17-165/2017(H3N8)_NS	71.3	71.3	71.3	71.24	97.14	97.2	97.2	71.3	71.36	71.3	71.3	71.3	71.3	71.36	96.84	96.84	71.18	96.72	96.72	70.94	70.94	70.82	70.94	71.3	96.6	96.48	71.3	71.42	71.3	96.6	97.32	97.32	99.34	71.24	99.34	70.29	70.23	71.18	71.06	98.87	70.94	98.87	70.23	70.94	71.18	71.18	71.18	70.23	96.48
090A/mallard/Maine/ME-Y17-166/2017(H3N8)_NS	71.36	71.36	71.36	71.3	97.2	97.26	97.26	71.36	71.42	71.36	71.36	71.36	71.36	71.42	96.9	96.9	71.24	96.78	96.78	71	71	70.88	71	71.36	96.66	96.54	71.36	71.48	71.36	96.66	97.37	97.37	99.4	71.3	99.4	70.35	70.29	71.24	71.12	98.93	71	98.93	70.29	71	71.24	71.24	71.24	70.29	96.54
091A/American_black_duck/Maine/ME-Y17-170/2017(H3N8)_NS	71.36	71.36	71.36	71.3	97.2	97.26	97.26	71.36	71.42	71.36	71.36	71.36	71.36	71.42	96.9	96.9	71.24	96.78	96.78	71	71	70.88	71	71.36	96.66	96.54	71.36	71.48	71.36	96.66	97.37	97.37	99.4	71.3	99.4	70.35	70.29	71.24	71.12	98.93	71	98.93	70.29	71	71.24	71.24	71.24	70.29	96.54
092A/mallard/Maine/ME-Y17-176/2017(H8N4)_NS	95.82	95.82	95.82	95.76	70.88	70.88	70.88	97.73	97.67	97.73	97.73	97.73	97.73	97.32	71.36	71.36	97.85	71	71	97.73	97.73	96.9	97.73	97.37	71.48	71.36	97.32	98.09	98.21	71.24	70.88	70.88	71.48	97.79	71.6	95.64	95.7	97.73	98.21	71.48	98.09	71.48	95.7	97.14	96.78	97.73	97.73	95.7	70.88
093A/mallard/Maine/ME-Y17-179/2017(H4N6)_NS	95.29	95.29	95.29	95.23	70.47	70.47	70.47	97.91	97.85	97.91	97.91	97.91	97.91	97.73	70.7	70.7	98.03	70.35	70.35	99.11	99.11	97.08	99.11	97.91	70.82	70.7	97.73	98.39	98.51	70.35	70.47	70.47	70.82	97.97	70.94	95.35	95.41	97.91	97.67	70.82	97.55	70.82	95.41	97.55	97.2	97.91	97.91	95.41	70.23
094A/mallard/Maine/ME-Y17-180/2017(H8N4)_NS	95.82	95.82	95.82	95.76	70.88	70.88	70.88	97.73	97.67	97.73	97.73	97.73	97.73	97.32	71.36	71.36	97.85	71	71	97.73	97.73	96.9	97.73	97.37	71.48	71.36	97.32	98.09	98.21	71.24	70.88	70.88	71.48	97.79	71.6	95.64	95.7	97.73	98.21	71.48	98.09	71.48	95.7	97.14	96.78	97.73	97.73	95.7	70.88
095A/mallard/Maine/ME-Y17-181/2017(H8N4)_NS	95.82	95.82	95.82	95.76	70.88	70.88	70.88	97.73	97.67	97.73	97.73	97.73	97.73	97.32	71.36	71.36	97.85	71	71	97.73	97.73	96.9	97.73	97.37	71.48	71.36	97.32	98.09	98.21	71.24	70.88	70.88	71.48	97.79	71.6	95.64	95.7	97.73	98.21	71.48	98.09	71.48	95.7	97.14	96.78	97.73	97.73	95.7	70.88
096A/American_black_duck/Maine/ME-Y17-227/2017(H4N6)_NS	95.7	95.7	95.7	95.64	71.12	71.12	71.12	97.49	97.55	97.49	97.49	97.49	97.49	99.22	71.36	71.36	97.61	71.24	71.24	97.73	97.73	98.09	97.73	99.28	71.72	71.6	99.22	97.85	97.97	71.24	71.12	71.12	71.84	97.55	72.08	95.64	95.7	97.49	97.26	71.96	97.14	71.96	95.7	98.81	98.45	97.49	97.49	95.7	71.36
097A/mallard/Maine/ME-Y17-243/2017(H3N2)_NS	71.48	71.48	71.48	71.42	98.87	98.93	98.93	71	71.06	71	71	71	71	71.06	96.9	96.9	71.12	97.37	97.37	70.88	70.88	70.53	70.88	71	96.18	96.06	71	71.12	71	97.37	99.05	99.05	97.26	71.18	97.26	70.58	70.64	71.12	71.24	97.49	71.12	97.49	70.64	70.64	71	71.12	71.12	70.64	97.26
098A/American_black_duck/Maine/ME-Y17-326/2017(H9N2)_NS	71.48	71.48	71.48	71.42	98.87	98.93	98.93	71	71.06	71	71	71	71	71.06	96.9	96.9	71.12	97.37	97.37	70.88	70.88	70.53	70.88	71	96.18	96.06	71	71.12	71	97.37	99.05	99.05	97.26	71.18	97.26	70.58	70.64	71.12	71.24	97.49	71.12	97.49	70.64	70.64	71	71.12	71.12	70.64	97.26
099A/American_black_duck/Maine/ME-Y17-331/2017(H9N2)_NS	71.48	71.48	71.48	71.42	98.87	98.93	98.93	71	71.06	71	71	71	71	71.06	96.9	96.9	71.12	97.37	97.37	70.88	70.88	70.53	70.88	71	96.18	96.06	71	71.12	71	97.37	99.05	99.05	97.26	71.18	97.26	70.58	70.64	71.12	71.24	97.49	71.12	97.49	70.64	70.64	71	71.12	71.12	70.64	97.26
100A/American_black_duck/Maine/ME-Y17-335/2017(H4N6)_NS	95.82	95.82	95.82	95.76	70.76	70.76	70.76	97.26	97.2	97.26	97.26	97.26	97.26	98.99	71	71	97.37	70.64	70.64	97.49	97.49	97.85	97.49	99.05	71.36	71.24	98.99	97.61	97.73	70.64	70.76	70.76	71.6	97.32	71.6	95.64	95.7	97.26	97.02	71.6	96.9	71.6	95.7	98.81	98.93	97.26	97.26	95.7	70.76
101A/mallard/Maine/ME-Y17-347/2017(H9N2)_NS	71.48	71.48	71.48	71.42	98.87	98.93	98.93	71	71.06	71	71	71	71	71.06	96.9	96.9	71.12	97.37	97.37	70.88	70.88	70.53	70.88	71	96.18	96.06	71	71.12	71	97.37	99.05	99.05	97.26	71.18	97.26	70.58	70.64	71.12	71.24	97.49	71.12	97.49	70.64	70.64	71	71.12	71.12	70.64	97.26
102A/northern_pintail/Maryland/17OS4496/2017(H1N1)_NS	70.64	70.64	70.64	70.58	97.2	97.26	97.26	70.64	70.7	70.64	70.64	70.64	70.64	70.7	96.18	96.18	70.76	98.57	98.57	70.53	70.53	70.17	70.53	70.64	95.47	95.35	70.64	70.76	70.64	99.52	97.37	97.37	96.54	70.82	96.66	70.11	70.05	70.76	70.64	97.02	70.53	97.02	70.05	70.29	70.64	70.76	70.76	70.05	99.16
[truncated: 53 more columns]
